# Supplementary material for: Anti-Inflammatory Lactobacillus rhamnosus CNCM I-3690 Strain Protects against Oxidative Stress and Increases Lifespan in Caenorhabditis elegans
Source: PLoS One. 2012 Dec 26;7(12):e52493. doi: 10.1371/journal.pone.0052493 (PMC3530454; doi:10.1371/journal.pone.0052493)
Supplement: Supplementary Material S2 — List of the 1278 differentially expressed genes in C. elegans fed with L. rhamnosus CNCM I-3690 versus E. coli OP50. C. elegans N2 wild-type strain was fed with L. rhamnosus strain CNCM I-3690 and E. coli strain OP50 during 3 days. Transcriptome profiling was performed comparing worms fed with the two bacterial strains. RNA samples were hybridized (in triplicate) onto C. elegans Genome Array (Affymetrix), for details see Materials. Genes were considered differentially expressed when the multiple testing adjusted P-value<0,01. (XLS) [file pone.0052493.s005.xls]

## Sheet: Sheet1
Supplemental Table SD2. 1278 Differentially expressed genes between C.elegans fed with L.rhamnosus strain CNCM I-3690 and control strain E.coli OP50 after 3 days of feeding. Genes are sort by their adjusted p-value.
Probe set ID	Gene Symbol	Description	logFC	P-Value	adjusted p-Value
188674_at	Peroxidase	hypothetical protein	-1.30309	1.49951e-07	0.00339265
172381_x_at	nspd-1 /// WBGene00022754	Nematode Specific Peptide family, group D /// locus:nspd-1	-4.11615	1.29428e-06	0.00392915
172669_x_at	ssp-10 /// WBGene00006039	Sperm-Specific family, class P /// locus:ssp-10	-2.7472	2.88618e-06	0.00392915
172734_x_at	WBGene00022875 /// ZK1248.4	Major sperm protein /// hypothetical protein	-4.06963	4.03519e-07	0.00392915
180933_at	H06A10.1 /// WBGene00010368	hypothetical protein /// status:Confirmed	-1.07073	1.41628e-06	0.00392915
180997_at	C34D4.3 /// WBGene00016399	hypothetical protein /// status:Confirmed	-3.62579	2.25811e-06	0.00392915
181139_at	F13G11.2 /// WBGene00008772	hypothetical protein /// status:Partially_confirmed	-0.817633	2.69667e-06	0.00392915
182193_at	WBGene00022751 /// ZK484.5	status:Confirmed /// hypothetical protein	-3.45925	2.57501e-06	0.00392915
183734_at	F27C1.1 /// WBGene00017851	hypothetical protein /// status:Confirmed	-3.38222	6.56779e-07	0.00392915
188500_at	col-142 /// WBGene00000715	COLlagen /// locus:col-142	-1.9084	2.95229e-06	0.00392915
191068_at	ttr-14 /// WBGene00011460	TransThyretin-Related family domain /// locus:ttr-14	-2.33052	1.55519e-06	0.00392915
193255_at	T04F3.1 /// WBGene00011436	hypothetical protein /// 1-aminocyclopropane-1-carboxylate synthase	-1.36202	2.54978e-06	0.00392915
172606_x_at	WBGene00021996 /// Y59E9AL.6	status:Confirmed /// hypothetical protein	-2.61908	3.44369e-06	0.0039809
172798_x_at	WBGene00022760 /// ZK546.3	Major sperm protein /// hypothetical protein	-4.1032	3.51903e-06	0.0039809
183322_at	C06A12.3	hypothetical protein	-0.809826	3.42581e-06	0.0039809
172486_x_at	nspd-4 /// WBGene00020715	Nematode Specific Peptide family, group D /// locus:nspd-4	-4.25534	3.93425e-06	0.00408826
172630_x_at	C35D10.11 /// WBGene00016447	hypothetical protein /// status:Confirmed	-4.33936	4.15602e-06	0.00408826
172229_x_at	T16A9.5 /// WBGene00011795	hypothetical protein /// status:Confirmed	-3.49567	4.96513e-06	0.00416722
177777_at	C04G2.9 /// WBGene00007308	hypothetical protein /// status:Confirmed	-3.81654	5.34141e-06	0.00416722
178447_s_at	K08C9.2 /// WBGene00010651	hypothetical protein /// status:Confirmed	-1.83898	4.53311e-06	0.00416722
182520_s_at	R09E10.6 /// WBGene00011176	hypothetical protein /// status:Confirmed	-3.46356	5.25563e-06	0.00416722
184320_at	C14F11.4	hypothetical protein	-1.68886	5.1826e-06	0.00416722
189283_s_at	cyp-35C1 /// WBGene00007362	CYtochrome P450 family /// locus:cyp-35C1	1.14376	5.13015e-06	0.00416722
181736_s_at	K05F1.9 /// WBGene00019410	hypothetical protein /// status:Confirmed	-2.07419	5.7072e-06	0.00430418
189545_s_at	col-139 /// WBGene00000712	COLlagen /// locus:col-139	-2.91349	6.0097e-06	0.00438611
184202_at	C35D10.2 /// WBGene00016440	hypothetical protein /// status:Confirmed	-3.05513	6.46359e-06	0.00455122
186179_at	K05F1.10 /// WBGene00019411	hypothetical protein /// status:Partially_confirmed	-1.33453	6.63824e-06	0.00455122
186337_at	F43C11.3 /// WBGene00018380	hypothetical protein /// status:Confirmed	-2.00986	6.90592e-06	0.00459548
174878_at	T19D2.1 /// WBGene00020567	hypothetical protein /// status:Partially_confirmed	-0.957388	7.98205e-06	0.00463061
178691_at	K07A1.4 /// WBGene00010611	hypothetical protein /// status:Partially_confirmed	-1.20214	7.89026e-06	0.00463061
181091_at	WBGene00013474 /// Y69E1A.2	status:Confirmed /// hypothetical protein	-3.96984	7.52507e-06	0.00463061
193056_s_at	mrp-3 /// WBGene00003409	Multidrug Resistance Protein family /// locus:mrp-3	-1.35122	7.26868e-06	0.00463061
172254_x_at	nspd-7 /// WBGene00012781	Nematode Specific Peptide family, group D /// locus:nspd-7	-3.3661	9.01293e-06	0.00474227
173144_at	clec-85 /// WBGene00021872	C-type LECtin /// locus:clec-85	-1.24	8.523e-06	0.00474227
178945_s_at	F53B6.4 /// WBGene00009959	hypothetical protein /// status:Partially_confirmed	-3.47699	8.87524e-06	0.00474227
188350_at	col-149 /// WBGene00000722	COLlagen /// locus:col-149	-2.11489	8.81521e-06	0.00474227
172245_x_at	nspd-2 /// WBGene00010633	Nematode Specific Peptide family, group D /// locus:nspd-2	-3.98296	1.28659e-05	0.00474381
172297_x_at	T23F11.2 /// WBGene00011954	hypothetical protein /// status:Confirmed	-3.00606	1.01621e-05	0.00474381
172476_x_at	R07E5.15 /// WBGene00011120	hypothetical protein /// status:Confirmed	-2.79144	1.14106e-05	0.00474381
172687_x_at	msp-74 /// WBGene00003462	Major Sperm Protein /// locus:msp-74	-3.82719	1.35667e-05	0.00474381
172725_x_at	msp-32 /// WBGene00003430	Major Sperm Protein /// locus:msp-32	-3.30449	1.24429e-05	0.00474381
172836_x_at	WBGene00022884 /// ZK1248.17	major sperm protein /// hypothetical protein	-3.30767	1.46708e-05	0.00474381
172933_x_at	gsp-3 /// WBGene00021113	yeast Glc Seven-like Phosphatases /// locus:gsp-3	-3.69456	1.50963e-05	0.00474381
177190_at	WBGene00022164 /// Y71H2AL.1	status:Confirmed /// hypothetical protein	-1.23439	1.27936e-05	0.00474381
178289_at	F55C5.1 /// WBGene00010091	hypothetical protein /// status:Confirmed	-3.16927	1.47036e-05	0.00474381
179356_at	F08H9.2 /// WBGene00008590	hypothetical protein /// status:Confirmed	-2.10016	1.42734e-05	0.00474381
179893_s_at	K06A5.2 /// WBGene00019430	hypothetical protein /// status:Confirmed	-3.88126	1.11022e-05	0.00474381
181993_at	T10E9.6 /// WBGene00020416	hypothetical protein /// status:Partially_confirmed	-0.782321	9.98493e-06	0.00474381
182575_at	C36C5.5 /// WBGene00016474	hypothetical protein /// status:Partially_confirmed	-1.11329	9.68748e-06	0.00474381
183211_s_at	C04F12.7 /// WBGene00007301	hypothetical protein /// status:Confirmed	-3.55751	1.05327e-05	0.00474381
183341_at	T23G11.1 /// WBGene00011968	hypothetical protein /// status:Confirmed	-3.47848	1.07749e-05	0.00474381
185993_at	col-74 /// WBGene00000650	COLlagen /// locus:col-74	1.21285	1.50494e-05	0.00474381
187215_at	C38C10.3 /// WBGene00008001	hypothetical protein /// status:Partially_confirmed	-0.587432	1.32286e-05	0.00474381
187390_at	C02F5.5 /// WBGene00015348	hypothetical protein /// status:Confirmed	-2.19351	1.38501e-05	0.00474381
188203_at	ssp-16 /// WBGene00006044	Sperm-Specific family, class P /// locus:ssp-16	-2.49057	1.50481e-05	0.00474381
188281_s_at	col-81 /// WBGene00000657	COLlagen /// locus:col-81	-3.08499	1.30305e-05	0.00474381
188824_at	WBGene00014240 /// ZK1251.1	histone H2A /// hypothetical protein	-2.98592	9.58433e-06	0.00474381
189048_at	peptidase /// WBGene00018984	hypothetical protein /// peptidase	-0.967621	1.40726e-05	0.00474381
189250_at	cyc-2.2 /// WBGene00013854	CYtochrome C /// locus:cyc-2.2	-3.15439	1.28055e-05	0.00474381
177962_at	K04G2.4 /// WBGene00010563	hypothetical protein /// status:Confirmed	-2.30765	1.53632e-05	0.00476155
172904_x_at	msp-63 /// WBGene00003456	Major Sperm Protein /// locus:msp-63	-3.94387	1.57782e-05	0.00482407
172815_x_at	msp-142 /// WBGene00003469	Major Sperm Protein /// locus:msp-142	-3.89296	1.62765e-05	0.00490119
177115_at	M28.10 /// WBGene00010901	hypothetical protein /// status:Confirmed	-1.41019	1.64637e-05	0.00490119
172695_x_at	ssq-3 /// WBGene00006052	Sperm-Specific family, class Q /// locus:ssq-3	-2.80467	1.81608e-05	0.00500723
172896_x_at	msp-49 /// WBGene00003442	Major Sperm Protein /// locus:msp-49	-4.05862	1.83185e-05	0.00500723
176360_at	R13A5.10 /// WBGene00020052	hypothetical protein /// status:Partially_confirmed	-1.17665	1.78992e-05	0.00500723
183790_s_at	F42G10.1 /// WBGene00009645	hypothetical protein /// status:Partially_confirmed	-1.2507	1.72842e-05	0.00500723
187960_at	ssq-1 /// WBGene00006050	Sperm-Specific family, class Q /// locus:ssq-1	-3.04913	1.87336e-05	0.00500723
190293_at	nhx-2 /// WBGene00003730	Na/H eXchanger /// locus:nhx-2	-1.11879	1.89512e-05	0.00500723
191864_s_at	D2092.1	hypothetical protein	-0.8062	1.9033e-05	0.00500723
192175_at	C27D6.3 /// WBGene00016161	hypothetical protein /// MST101-2 protein (Fruit Fly)	-3.07443	1.73153e-05	0.00500723
178080_at	WBGene00013858 /// ZC168.6	status:Confirmed /// hypothetical protein	-2.78525	1.93029e-05	0.00501987
178108_at	T27E7.1 /// WBGene00012087	hypothetical protein /// status:Confirmed	-2.66025	2.01169e-05	0.0051721
171746_x_at	F15G9.1	hypothetical protein	-1.17559	2.30738e-05	0.0056744
181259_at	clec-51 /// WBGene00015050	C-type LECtin /// locus:clec-51	-1.25712	2.29871e-05	0.0056744
183921_at	F26F4.2 /// WBGene00005012	hypothetical protein /// status:Confirmed	-1.77773	2.27184e-05	0.0056744
172752_x_at	ssq-3 /// WBGene00006052	Sperm-Specific family, class Q /// locus:ssq-3	-3.05081	2.34436e-05	0.00570335
177748_s_at	F54F7.3 /// WBGene00010065	hypothetical protein /// status:Confirmed	-1.16605	2.47042e-05	0.00588759
188247_s_at	ATPase /// WBGene00015688	hypothetical protein /// ATPase	-2.63775	2.47214e-05	0.00588759
172887_x_at	msp-64 /// WBGene00003457	Major Sperm Protein /// locus:msp-64	-4.25404	2.60588e-05	0.00598723
179642_at	spp-16 /// WBGene00005001	SaPosin-like Protein family /// locus:spp-16	-0.837521	2.64629e-05	0.00598723
190627_at	acdh-8 /// WBGene00019406	Acyl CoA DeHydrogenase /// locus:acdh-8	-2.79446	2.62982e-05	0.00598723
193660_at	R10H10.3 /// WBGene00011222	hypothetical protein /// CUB domain, von Willebrand factor type A domain	-0.722377	2.61531e-05	0.00598723
192587_at	tdc-1	Tyrosine DeCarboxylase	0.514018	2.68048e-05	0.00600454
186062_at	WBGene00012880 /// Y45F10C.4	status:Confirmed /// hypothetical protein	-1.04012	2.70859e-05	0.00600803
172935_x_at	gsp-4 /// WBGene00020187	yeast Glc Seven-like Phosphatases /// locus:gsp-4	-3.08847	3.05608e-05	0.006713
172333_x_at	F44D12.5 /// WBGene00009682	hypothetical protein /// status:Confirmed	-4.2642	3.17364e-05	0.00690419
175561_s_at	unc-44	UNCoordinated	-1.02257	3.38953e-05	0.00715956
177160_at	WBGene00021398 /// Y38C1AA.7	status:Confirmed /// hypothetical protein	-3.16502	3.3969e-05	0.00715956
188227_at	ssq-2 /// WBGene00006051	Sperm-Specific family, class Q /// locus:ssq-2	-2.93517	3.4176e-05	0.00715956
180501_s_at	F44D12.4 /// WBGene00009681	hypothetical protein /// status:Confirmed	-3.39433	3.50682e-05	0.00727906
184740_at	C33F10.1 /// WBGene00016351	hypothetical protein /// status:Confirmed	-2.75136	3.54816e-05	0.00729792
193953_s_at	snf-9 /// WBGene00004908	Sodium:Neurotransmitter symporter Family /// locus:snf-9	-0.978775	3.69757e-05	0.00753671
177629_at	WBGene00014003 /// ZK593.3	status:Partially_confirmed /// hypothetical protein	-1.03951	3.81493e-05	0.00768625
181116_at	F36A2.10 /// WBGene00009457	hypothetical protein /// status:Confirmed	-2.78636	3.94984e-05	0.00768625
186571_at	WBGene00013723 /// Y106G6H.13	status:Confirmed /// hypothetical protein	-2.92823	3.90339e-05	0.00768625
193990_s_at	F26E4.5 /// WBGene00009160	hypothetical protein /// Src homology domain 2, tyrosine-protein kinase (FES/FPS subfamily)	-0.705312	3.94716e-05	0.00768625
172885_x_at	msp-50 /// WBGene00003443	Major Sperm Protein /// locus:msp-50	-4.44789	4.20094e-05	0.00776708
179903_at	WBGene00022708 /// ZK354.7	status:Partially_confirmed /// hypothetical protein	-2.0059	4.15237e-05	0.00776708
180415_s_at	B0379.7 /// WBGene00007159	hypothetical protein /// status:Confirmed	-1.0872	4.14355e-05	0.00776708
184431_at	C18A11.3 /// WBGene00015949	hypothetical protein /// status:Confirmed	-1.39176	4.19655e-05	0.00776708
192953_s_at	opt-1 /// WBGene00003876	OligoPeptide Transporter /// locus:pept-2	-0.863814	4.16665e-05	0.00776708
193676_s_at	itr-1	Inositol Triphosphate Receptor	-0.809977	4.22255e-05	0.00776708
172460_x_at	F46F5.9 /// WBGene00018500	hypothetical protein /// status:Partially_confirmed	-0.907237	4.54233e-05	0.00821788
174522_at	F56D6.13 /// WBGene00044475	hypothetical protein /// status:Confirmed	-1.52458	4.57659e-05	0.00821788
179406_at	F54D1.1 /// WBGene00010046	hypothetical protein /// status:Partially_confirmed	-0.719328	4.61821e-05	0.00822732
173060_s_at	C34D4.3 /// WBGene00016399	hypothetical protein /// status:Confirmed	-3.16314	4.85755e-05	0.0085088
181008_at	C15C6.2	hypothetical protein	-2.97195	4.82527e-05	0.0085088
189079_s_at	ajm-1	Apical Junction Molecule	-0.6647	4.88903e-05	0.0085088
182717_at	F56B3.6 /// WBGene00018930	hypothetical protein /// status:Partially_confirmed	-1.31445	5.07001e-05	0.00874134
183851_at	D2062.7 /// WBGene00017059	hypothetical protein /// status:Confirmed	-3.01261	5.09992e-05	0.00874134
179482_at	F07A5.2 /// WBGene00008541	hypothetical protein /// status:Confirmed	-2.68781	5.2589e-05	0.00877052
190834_at	amt-1 /// WBGene00000133	AMmonium Transporter homolog /// locus:amt-1	-1.49902	5.27253e-05	0.00877052
191579_at	C43F9.6 /// WBGene00008074	hypothetical protein /// locus:nkb-2	-1.4285	5.31077e-05	0.00877052
174290_at	spr-3	Suppressor of PResenilin defect	0.730877	5.36328e-05	0.00879306
180754_at	C31H1.5 /// WBGene00016288	hypothetical protein /// status:Partially_confirmed	-1.32237	5.5868e-05	0.00896464
189462_s_at	rgr-1	RGR (yeast transcriptional mediator complex) homolog	0.559783	5.51627e-05	0.00896464
185420_at	C24D10.2 /// WBGene00016054	hypothetical protein /// status:Confirmed	-1.53555	5.65375e-05	0.00900818
177828_at	F02H6.4	hypothetical protein	0.866067	5.83908e-05	0.0092384
180594_at	F54C1.8 /// WBGene00018792	hypothetical protein /// status:Partially_confirmed	-0.949173	5.99628e-05	0.00926688
184600_s_at	C01B10.6	hypothetical protein	-0.72886	5.98892e-05	0.00926688
185617_at	WBGene00021786 /// Y51H7C.8	status:Partially_confirmed /// hypothetical protein	-0.658491	5.93693e-05	0.00926688
187446_s_at	F15G9.1	hypothetical protein	-1.18207	6.02091e-05	0.00926688
172743_x_at	F58A6.9 /// WBGene00019026	hypothetical protein /// major sperm protein	-4.13648	6.17214e-05	0.00941343
177676_s_at	C53B4.3 /// WBGene00008273	hypothetical protein /// status:Confirmed	-0.850319	6.24095e-05	0.00941343
189049_s_at	peptidase /// WBGene00018984	hypothetical protein /// peptidase	-0.94875	6.239e-05	0.00941343
173285_s_at	ncx-1	Na/Ca eXchangers	-1.28223	6.34063e-05	0.0094495
191554_at	ceh-60 /// WBGene00017690	Homeobox /// locus:ceh-60	-0.803447	6.34839e-05	0.0094495
174283_s_at	GARS/AIRS/GART /// WBGene00018174	hypothetical protein /// GARS/AIRS/GART	-0.963226	6.45537e-05	0.00954593
172237_x_at	R08A2.3 /// WBGene00011134	hypothetical protein /// status:Confirmed	-1.552	6.6776e-05	0.00972332
172377_x_at	D2062.6 /// WBGene00017058	hypothetical protein /// status:Confirmed	-3.25565	6.70284e-05	0.00972332
188050_at	sss-2 /// WBGene00006057	Sperm-Specific family, class S /// locus:sss-2	-1.90835	6.70425e-05	0.00972332
187924_s_at	sss-1 /// WBGene00006056	Sperm-Specific family, class S /// locus:sss-1	-2.24508	6.76045e-05	0.00974237
187245_s_at	WBGene00014253 /// ZK1320.3	status:Confirmed /// hypothetical protein	-0.714765	6.90017e-05	0.00988078
186745_s_at	WBGene00012595 /// Y38E10A.17	status:Partially_confirmed /// hypothetical protein	-2.38487	7.01804e-05	0.00992394
188441_at	protease /// WBGene00017678	hypothetical protein /// protease	-2.14686	7.01775e-05	0.00992394
193732_at	glc-2 /// WBGene00001592	Glutamate-gated ChLoride channel /// locus:glc-2	-0.947344	7.33509e-05	0.0103079
182200_at	C05C12.5 /// WBGene00007337	hypothetical protein /// status:Confirmed	-1.41157	7.50178e-05	0.0103816
189054_at	C39H7.1 /// WBGene00016541	hypothetical protein /// casein kinase	-2.54051	7.47397e-05	0.0103816
186036_at	nhx-3	Na/H eXchanger	-0.966884	7.59708e-05	0.0104172
176769_s_at	ads-1 /// WBGene00000081	Alkyl-Dihydroxyacetonephosphate Synthase /// locus:ads-1	-0.826693	7.6965e-05	0.01049
185257_at	WBGene00013556 /// Y75B8A.23	status:Partially_confirmed /// hypothetical protein	-1.30768	7.89406e-05	0.0106311
187649_at	C05D11.5 /// WBGene00015483	hypothetical protein /// status:Confirmed	-1.3211	7.84779e-05	0.0106311
191006_s_at	W02B12.12	hypothetical protein	-1.88677	7.98111e-05	0.0106848
177607_s_at	F22B5.5 /// WBGene00009043	hypothetical protein /// status:Confirmed	-1.44264	8.26123e-05	0.0109304
191440_at	ugt-47 /// WBGene00011006	UDP-GlucuronosylTransferase /// locus:ugt-47	-0.893949	8.23425e-05	0.0109304
180929_s_at	C10G8.8	hypothetical protein	-0.725316	8.36907e-05	0.0110087
172724_x_at	msp-33 /// WBGene00003431	Major Sperm Protein /// locus:msp-33	-4.11408	8.45379e-05	0.0110559
181473_s_at	C15C6.2	hypothetical protein	-2.6043	8.79401e-05	0.0111382
184095_at	F17E9.5 /// WBGene00017542	hypothetical protein /// status:Partially_confirmed	-2.63819	8.63377e-05	0.0111382
185322_s_at	mlp-1	MLP/CRP family (Muscle LIM Protein/Cysteine-rich Protein)	-1.1759	8.67774e-05	0.0111382
190848_at	B0280.17 /// WBGene00044674	hypothetical protein /// status:Confirmed	-1.26411	8.73407e-05	0.0111382
191833_s_at	K08F4.3 /// WBGene00010678	hypothetical protein /// translocon-associated protein	0.59378	8.86136e-05	0.0111382
192306_s_at	K09B11.5	hypothetical protein	-0.509871	8.82995e-05	0.0111382
186757_s_at	F42A8.1 /// WBGene00009626	hypothetical protein /// status:Confirmed	-1.30423	9.02546e-05	0.0112818
173177_s_at	F21H7.2 /// WBGene00009028	hypothetical protein /// status:Partially_confirmed	-0.637144	9.08339e-05	0.0112918
172232_x_at	nspa-9 /// WBGene00043187	Nematode Specific Peptide family/group A /// locus:nspa-9	-2.50468	9.14547e-05	0.0113069
190579_at	ugt-23	UDP-GlucuronosylTransferase	-0.620198	9.25091e-05	0.0113751
194240_x_at	snf-5 /// WBGene00004904	Sodium:Neurotransmitter symporter Family /// locus:snf-5	-1.06889	9.36149e-05	0.0114489
192407_at	gst-4 /// WBGene00001752	Glutathione S-Transferase /// locus:gst-4	-1.30968	9.53986e-05	0.0116043
173688_s_at	T22B7.7 /// WBGene00020674	hypothetical protein /// status:Confirmed	-1.64918	9.69507e-05	0.011632
183820_at	F32B5.4 /// WBGene00017978	hypothetical protein /// status:Confirmed	-2.28986	9.65159e-05	0.011632
184281_at	C13F10.2 /// WBGene00015742	hypothetical protein /// status:Partially_confirmed	0.777079	9.71693e-05	0.011632
172882_x_at	msp-3 /// WBGene00003424	Major Sperm Protein /// locus:msp-3	-3.95378	0.000101339	0.0120041
186295_at	F36H12.3 /// WBGene00018119	hypothetical protein /// status:Partially_confirmed	-1.2334	0.000103274	0.0121276
178523_at	M02B1.4 /// WBGene00010829	hypothetical protein /// status:Partially_confirmed	-0.829223	0.000107743	0.0125009
174749_s_at	WBGene00021596 /// Y46E12BL.3	status:Confirmed /// hypothetical protein	0.559634	0.000111548	0.0125712
177836_s_at	R10E9.2 /// WBGene00011214	hypothetical protein /// status:Confirmed	-2.96641	0.000109966	0.0125712
179479_at	fbxb-63 /// WBGene00044197	F-box B protein /// locus:fbxb-63	0.710467	0.000111682	0.0125712
181671_s_at	F56C9.7 /// WBGene00018951	hypothetical protein /// status:Confirmed	-0.871794	0.000111128	0.0125712
190377_s_at	dhs-7 /// WBGene00000971	DeHydrogenases, Short chain /// locus:dhs-7	-0.82657	0.000110348	0.0125712
194044_at	clec-63 /// WBGene00009394	C-type LECtin /// locus:clec-63	-0.725685	0.000113611	0.012725
185855_s_at	ncx-1	Na/Ca eXchangers	-1.03575	0.000118977	0.0131954
190153_s_at	aminotransferase	hypothetical protein	-0.759613	0.000118516	0.0131954
179951_at	K01H12.4 /// WBGene00010486	hypothetical protein /// status:Confirmed	-1.53271	0.000120794	0.0132772
189391_s_at	carboxypeptidase	hypothetical protein	-0.845399	0.000121475	0.0132772
180342_at	F35E12.6 /// WBGene00009430	hypothetical protein /// status:Confirmed	-0.976429	0.000122684	0.0133449
180520_at	T28H10.2 /// WBGene00012143	hypothetical protein /// status:Confirmed	-1.06753	0.000124431	0.0134701
186335_at	WBGene00021781 /// Y51H7C.3	status:Confirmed /// hypothetical protein	0.647817	0.000125336	0.0134713
190565_at	C27D8.1 /// WBGene00007777	hypothetical protein /// serine/threonine kinase	-1.15876	0.000125633	0.0134713
183026_at	VM106R.1 /// WBGene00014848	hypothetical protein /// status:Partially_confirmed	-0.474554	0.000126675	0.013519
187929_s_at	ndg-4	NorDiHydroGuaiaretic acid resistant	-0.859413	0.000129631	0.0137694
178243_s_at	F32B6.4 /// WBGene00009321	hypothetical protein /// status:Confirmed	-2.20995	0.000132798	0.01404
177772_at	T19A6.4 /// WBGene00011829	hypothetical protein /// status:Partially_confirmed	-0.843971	0.000134773	0.0140518
187260_s_at	WBGene00014252 /// ZK1320.2	status:Confirmed /// hypothetical protein	-0.745408	0.000134691	0.0140518
189069_at	aminoacylase-1 /// WBGene00007507	hypothetical protein /// aminoacylase-1	-1.54954	0.000134293	0.0140518
187044_at	K04H4.5 /// WBGene00010574	hypothetical protein /// status:Partially_confirmed	-1.81005	0.00013572	0.0140857
193583_at	cyn-2 /// WBGene00000878	CYclophyliN /// locus:cyn-2	-1.62585	0.000139874	0.0144504
172223_x_at	W02D9.5 /// WBGene00012211	hypothetical protein /// status:Confirmed	-0.76199	0.000148842	0.0145854
172900_x_at	msp-152 /// WBGene00003470	Major Sperm Protein /// locus:msp-152	-4.08329	0.00014603	0.0145854
174459_at	grl-25 /// WBGene00001734	GRound-Like (grd related) /// locus:grl-25	0.475277	0.000149186	0.0145854
175356_s_at	F56A11.6 /// WBGene00018926	hypothetical protein /// status:Confirmed	-0.845687	0.000145298	0.0145854
175995_at	pcp-1 /// WBGene00003956	Prolyl Carboxy Peptidase like /// locus:pcp-1	-1.06671	0.000142714	0.0145854
176162_at	WBGene00013690 /// Y105E8B.5	status:Confirmed /// hypothetical protein	-0.648236	0.000149561	0.0145854
177644_s_at	F58E6.5 /// WBGene00010254	hypothetical protein /// status:Confirmed	-1.44342	0.000144029	0.0145854
185939_at	WBGene00013696 /// Y106G6A.4	status:Confirmed /// hypothetical protein	-1.93234	0.000144257	0.0145854
186800_s_at	C33F10.11	hypothetical protein	-1.8891	0.000142257	0.0145854
191524_at	F55F3.3 /// WBGene00010117	hypothetical protein /// locus:nkb-3	-0.968675	0.000147458	0.0145854
192671_at	sip-1 /// WBGene00004798	Stress Induced Protein /// locus:sip-1	0.545851	0.000148232	0.0145854
192672_s_at	sip-1 /// WBGene00004798	Stress Induced Protein /// locus:sip-1	0.530791	0.000144625	0.0145854
179134_s_at	rmd-3 /// WBGene00007190	Regulator of Microtubule Dynamics /// locus:rmd-3	-2.10188	0.000152439	0.0147901
186975_at	rmd-1 /// WBGene00011501	Regulator of Microtubule Dynamics /// locus:rmd-1	0.598594	0.000153106	0.0147901
188252_at	skr-15 /// WBGene00004821	SKp1 Related (ubiquitin ligase complex component) /// locus:skr-15	0.858334	0.000153621	0.0147901
182410_at	T10E9.4 /// WBGene00020414	hypothetical protein /// status:Partially_confirmed	-2.43007	0.000154531	0.0148147
183330_s_at	C09B8.4 /// WBGene00015623	hypothetical protein /// status:Partially_confirmed	0.952006	0.000160324	0.0153051
186475_at	WBGene00013713 /// Y106G6G.4	status:Confirmed /// hypothetical protein	-2.36579	0.000162156	0.0154151
172742_x_at	nrf-6 /// WBGene00003813	Nose Resistant to Fluoxetine /// locus:nrf-6	-0.898438	0.000164332	0.0154881
187165_at	C28C12.11	hypothetical protein	-1.09469	0.000164115	0.0154881
189527_at	aminotransferase /// WBGene00020382	hypothetical protein /// aminotransferase	-0.813058	0.000164978	0.0154881
184171_at	WBGene00013086 /// Y51B9A.4	status:Confirmed /// hypothetical protein	0.766936	0.000169303	0.0158284
184319_at	cpn-4 /// WBGene00000780	CalPoNin /// locus:cpn-4	-0.825535	0.000170951	0.0159167
184985_s_at	nlp-40 /// WBGene00022276	Neuropeptide-Like Protein /// locus:nlp-40	-0.521184	0.000172239	0.0159709
191913_s_at	C17H12.3 /// WBGene00015929	hypothetical protein /// protein-tyrosine phosphatase	-1.13603	0.000175495	0.0162064
194016_at	frk-1	Fer oncogene Related Kinase	-0.614743	0.000178009	0.0163718
180555_at	C48B6.4 /// WBGene00016742	hypothetical protein /// status:Partially_confirmed	-0.645415	0.00017975	0.016465
180669_s_at	WBGene00021160 /// Y4C6B.6	status:Confirmed /// hypothetical protein	-1.15486	0.00018249	0.0166485
186832_at	F27E5.1 /// WBGene00009192	hypothetical protein /// status:Partially_confirmed	-0.914108	0.000189725	0.0172391
183742_at	F40H6.1 /// WBGene00018253	hypothetical protein /// status:Confirmed	-1.23635	0.000195839	0.0177234
177598_at	T26C5.4 /// WBGene00012034	hypothetical protein /// status:Partially_confirmed	-0.7498	0.000202418	0.0180337
177868_s_at	T28F3.8 /// WBGene00012134	hypothetical protein /// status:Partially_confirmed	-0.840194	0.000202564	0.0180337
186313_at	WBGene00013037 /// Y49E10.18	status:Confirmed /// hypothetical protein	-0.857206	0.000202449	0.0180337
192409_at	lat-1	LATrophilin receptor	0.524674	0.000203252	0.0180337
183710_at	ger-1 /// WBGene00019813	GDP-keto-6-deoxymannose 3,5-Epimerase/4-Reductase /// locus:ger-1	-0.742609	0.000205411	0.018154
179960_at	C07G1.6 /// WBGene00015572	hypothetical protein /// status:Partially_confirmed	-0.862141	0.000208159	0.0182542
177577_s_at	C04G2.8 /// WBGene00007307	hypothetical protein /// status:Confirmed	-2.27393	0.000213615	0.0186439
189199_s_at	ZK354.2	hypothetical protein	-0.808901	0.000214295	0.0186439
190429_at	R09H10.3	hypothetical protein	-0.5854	0.000215603	0.0186439
190524_at	C17E4.2 /// WBGene00007642	hypothetical protein /// myosin heavy chain like	0.736638	0.000215898	0.0186439
173837_s_at	D2023.1	hypothetical protein	-0.716738	0.000218215	0.0187568
190699_at	C36H8.1 /// WBGene00007987	hypothetical protein /// major sperm protein like	-1.1436	0.000218864	0.0187568
188469_at	col-141 /// WBGene00000714	COLlagen /// locus:col-141	-0.954845	0.000220135	0.0187945
172005_x_at	sur-2	SUppressor of activated let-60 Ras	0.704071	0.000222245	0.0189034
182319_s_at	T21G5.4 /// WBGene00020661	hypothetical protein /// status:Confirmed	-1.69048	0.000225722	0.0191272
178222_at	tag-342 /// WBGene00007187	Temporarily Assigned Gene name /// locus:tag-342	0.527364	0.000229162	0.0191506
180369_at	C17E7.4 /// WBGene00015899	hypothetical protein /// status:Confirmed	0.555798	0.000226982	0.0191506
184533_at	C17H12.8 /// WBGene00015933	hypothetical protein /// status:Confirmed	-1.2944	0.000229384	0.0191506
191943_at	C14C10.1 /// WBGene00007584	hypothetical protein /// mitochondrial carrier protein	-1.92468	0.00022868	0.0191506
187637_at	C32D5.10 /// WBGene00016317	hypothetical protein /// status:Partially_confirmed	0.656527	0.000231726	0.019275
172069_x_at	cpr-3 /// WBGene00000783	Cysteine PRotease related /// locus:cpr-3	-1.00636	0.000234966	0.0193418
185314_s_at	WBGene00013127 /// Y52B11A.8	status:Confirmed /// hypothetical protein	0.530051	0.000234977	0.0193418
186092_s_at	WBGene00022047 /// Y66H1A.5	status:Confirmed /// hypothetical protein	-0.916219	0.000235094	0.0193418
172702_x_at	his-62 /// WBGene00001936	HIStone /// locus:his-62	0.658093	0.000237389	0.0194599
190397_s_at	klp-17 /// WBGene00002227	Kinesin-Like Protein /// locus:klp-17	-0.679167	0.000238721	0.0194984
185398_at	pqn-31	Prion-like-(Q/N-rich)-domain-bearing protein	-0.91218	0.000240233	0.0195514
186652_at	WBGene00013987 /// ZK512.8	status:Confirmed /// hypothetical protein	-1.38277	0.00024177	0.0196059
182961_at	R02D3.8 /// WBGene00019825	hypothetical protein /// status:Partially_confirmed	0.616495	0.000243886	0.0196367
183847_at	C15F1.1 /// WBGene00015794	hypothetical protein /// status:Partially_confirmed	-0.85678	0.00024368	0.0196367
192822_s_at	tag-32	Temporarily Assigned Gene name	-1.38826	0.000245439	0.0196917
179337_at	prom-1 /// WBGene00009173	PRogression Of Meiosis /// locus:prom-1	0.602076	0.000247689	0.0197322
191989_at	F20D1.9 /// WBGene00008979	hypothetical protein /// Mitochondrial carrier proteins	-0.839893	0.000247587	0.0197322
172889_x_at	msp-45 /// WBGene00003438	Major Sperm Protein /// locus:msp-45	-3.96172	0.000251986	0.0200041
189742_s_at	nmy-1 /// WBGene00003776	Non-muscle MYosin /// locus:nmy-1	-0.977004	0.000253932	0.0200182
190070_at	F23F1.6 /// WBGene00017747	hypothetical protein /// amino acid permease	-1.0026	0.00025383	0.0200182
172376_x_at	WBGene00012831 /// Y43F8C.9	status:Confirmed /// hypothetical protein	-0.972866	0.000261258	0.0202908
176121_at	F44B9.2 /// WBGene00018407	hypothetical protein /// status:Confirmed	-1.10171	0.000261874	0.0202908
178541_at	WBGene00022650 /// ZK84.2	status:Confirmed /// hypothetical protein	-1.02838	0.000259568	0.0202908
193047_at	F40F9.3 /// WBGene00009581	hypothetical protein /// PDZ domain (Also known as DHR or GLGF).	-1.06379	0.000259109	0.0202908
172612_x_at	F55C12.2 /// WBGene00018870	hypothetical protein /// status:Predicted	-0.674496	0.000264809	0.0204481
172506_x_at	E03H12.5 /// WBGene00017112	hypothetical protein /// status:Confirmed	-1.50355	0.000270618	0.0208256
177700_at	K08D8.6 /// WBGene00010660	hypothetical protein /// status:Confirmed	-1.00011	0.000275221	0.021108
176052_at	C50C3.1 /// WBGene00016799	hypothetical protein /// status:Partially_confirmed	0.538655	0.000279194	0.0213404
179039_at	K08E4.2 /// WBGene00010666	hypothetical protein /// status:Confirmed	0.812849	0.000281712	0.0214604
177194_at	R11.4 /// WBGene00011229	hypothetical protein /// status:Confirmed	0.882999	0.000283354	0.021513
176053_s_at	clec-160 /// WBGene00017322	C-type LECtin /// locus:clec-160	-0.857051	0.000286963	0.0217142
181886_at	WBGene00012549 /// Y37D8A.8	status:Partially_confirmed /// hypothetical protein	-0.712634	0.000291047	0.0218045
184896_at	sdz-4 /// WBGene00016309	SKN-1 Dependent Zygotic transcript /// locus:sdz-4	0.553743	0.000291021	0.0218045
189515_s_at	glycoprotein /// WBGene00015389	hypothetical protein /// glycoprotein	-1.17246	0.000292126	0.0218131
193188_s_at	vha-14 /// WBGene00010130	Vacuolar H ATPase /// locus:vha-14	-0.42024	0.000293447	0.0218396
180377_at	inx-17	INneXin	-0.913664	0.000295202	0.0218982
177539_at	WBGene00014116 /// ZK858.2	status:Confirmed /// hypothetical protein	-1.67522	0.000296829	0.0219469
189760_s_at	R07E3.1	hypothetical protein	-0.944603	0.000300017	0.0220386
190946_at	ceh-39 /// WBGene00000460	Homeobox /// locus:ceh-39	0.885723	0.000299478	0.0220386
187001_at	WBGene00013508 /// Y71A12B.11	status:Confirmed /// hypothetical protein	1.2871	0.000302529	0.0221512
186063_at	WBGene00021293 /// Y25C1A.6	status:Confirmed /// hypothetical protein	0.870253	0.000304223	0.0222034
181976_at	tag-164 /// WBGene00006509	Temporarily Assigned Gene name /// locus:tag-164	-0.922633	0.000318847	0.0231215
186489_s_at	ZK945.6	hypothetical protein	-0.615055	0.00032333	0.0233717
190667_s_at	calu-1	CALUmenin (calcium-binding protein) homolog	-0.769469	0.000334659	0.0239981
180334_at	ubxn-1 /// WBGene00017733	UBX-containing protein in Nematode /// locus:ubxn-1	0.480572	0.000339802	0.0241762
184883_s_at	F49C12.15 /// WBGene00009884	hypothetical protein /// status:Partially_confirmed	-1.29356	0.000338932	0.0241762
176996_at	WBGene00021880 /// Y54G2A.15	status:Partially_confirmed /// hypothetical protein	-0.640137	0.000343829	0.0243098
178963_at	F53B6.7 /// WBGene00009962	hypothetical protein /// status:Partially_confirmed	-0.961692	0.000343451	0.0243098
181121_at	C46F2.1 /// WBGene00016714	hypothetical protein /// status:Partially_confirmed	-1.30755	0.00035002	0.0246352
181667_s_at	F58A6.5 /// WBGene00019024	hypothetical protein /// status:Confirmed	-0.701814	0.000353308	0.0246352
188077_at	T02C12.2 /// WBGene00011367	hypothetical protein /// status:Confirmed	0.432337	0.000352103	0.0246352
192256_at	C26B9.5 /// WBGene00016134	hypothetical protein /// lysosomal Pro-X carboxypeptidase	-0.896515	0.000351056	0.0246352
190423_at	C08F8.6 /// WBGene00007448	hypothetical protein /// serine/threonine kinase	-1.0399	0.000357878	0.0247614
192997_s_at	pat-2 /// WBGene00003929	Paralysed Arrest at Two-fold /// locus:pat-2	-0.881809	0.000356891	0.0247614
172025_x_at	nrf-6 /// WBGene00003813	Nose Resistant to Fluoxetine /// locus:nrf-6	-0.879611	0.000362512	0.0248363
177374_at	LLC1.2	hypothetical protein	-0.552185	0.000361915	0.0248363
182035_at	B0261.6	hypothetical protein	-1.1585	0.000365916	0.0248614
172113_x_at	WBGene00022005 /// Y59H11AM.1	status:Predicted /// hypothetical protein	-3.43278	0.000367932	0.0248712
179783_at	C50D2.3 /// WBGene00016807	hypothetical protein /// status:Partially_confirmed	-0.941455	0.00037235	0.0248712
179892_at	K06A5.2 /// WBGene00019430	hypothetical protein /// status:Confirmed	-1.90366	0.000370547	0.0248712
187377_at	F37A4.5 /// WBGene00018135	hypothetical protein /// status:Partially_confirmed	-1.0226	0.000374847	0.0248712
188451_s_at	cut-3 /// WBGene00009041	CUTiclin /// locus:cut-3	1.43384	0.000373116	0.0248712
189385_s_at	C29F7.3 /// WBGene00007812	hypothetical protein /// uridylate kinase	-0.712849	0.000373336	0.0248712
179154_at	T28D6.7 /// WBGene00012127	hypothetical protein /// status:Partially_confirmed	-0.530888	0.00037861	0.025047
175095_at	B0410.3 /// WBGene00015172	hypothetical protein /// status:Confirmed	-1.25981	0.000383219	0.0252044
186520_at	WBGene00013797 /// Y116A8C.20	status:Partially_confirmed /// hypothetical protein	0.440923	0.000386532	0.0253487
180681_at	T22B2.1 /// WBGene00020665	hypothetical protein /// status:Partially_confirmed	0.704662	0.000393755	0.025529
190900_s_at	hsp-25	Heat Shock Protein	-0.746945	0.000390643	0.025529
193123_s_at	F58G1.3 /// WBGene00010265	hypothetical protein /// Protein phosphatase-1 (PP1) (2 domains)	-0.685424	0.000393795	0.025529
191301_s_at	F47B10.2 /// WBGene00009813	hypothetical protein /// histidine ammonia-lyase	-0.815806	0.000396285	0.025617
178718_at	set-18	SET (trithorax/polycomb) domain containing	-1.15163	0.000398565	0.025691
178284_s_at	M01E5.6 /// WBGene00010808	hypothetical protein /// locus:sepa-1	1.16975	0.000410417	0.0263798
174206_at	T10B10.3 /// WBGene00011680	hypothetical protein /// status:Confirmed	0.620278	0.000411743	0.02639
186130_at	F15B10.3 /// WBGene00017481	hypothetical protein /// status:Confirmed	1.10145	0.000414767	0.0265087
176691_at	C45B2.1 /// WBGene00016658	hypothetical protein /// status:Confirmed	-1.21287	0.00041685	0.0265668
177575_at	sdz-30 /// WBGene00011432	SKN-1 Dependent Zygotic transcript /// locus:sdz-30	1.02776	0.000425911	0.0266265
178843_at	F08G5.6 /// WBGene00008584	hypothetical protein /// status:Confirmed	1.61877	0.000426024	0.0266265
180990_at	F14B8.4 /// WBGene00017446	hypothetical protein /// status:Partially_confirmed	-0.924508	0.000422912	0.0266265
181014_at	C39H7.4 /// WBGene00016542	hypothetical protein /// status:Confirmed	-0.457108	0.000425991	0.0266265
181933_at	T27A3.5 /// WBGene00020841	hypothetical protein /// status:Partially_confirmed	-1.03734	0.000419063	0.0266265
182663_at	F57F4.1 /// WBGene00019015	hypothetical protein /// status:Partially_confirmed	-0.871017	0.000424899	0.0266265
191908_s_at	F20H11.4 /// WBGene00017647	hypothetical protein /// protein-tyrosine phosphatase	-1.1714	0.000424957	0.0266265
188908_s_at	fibrulin-1D	hypothetical protein	-1.02782	0.000427512	0.0266459
179430_s_at	C49C3.9 /// WBGene00008199	hypothetical protein /// status:Partially_confirmed	-1.23934	0.000430507	0.0266856
191828_at	R08E3.1	hypothetical protein	-0.88477	0.000429951	0.0266856
187265_at	F30B5.4 /// WBGene00017934	hypothetical protein /// status:Confirmed	0.54513	0.000432178	0.0267159
179316_at	F58H1.6 /// WBGene00010289	hypothetical protein /// status:Confirmed	-0.832269	0.000435609	0.0267817
192112_s_at	C28H8.11	hypothetical protein	-0.586895	0.000435043	0.0267817
177447_s_at	F32H2.7 /// WBGene00009344	hypothetical protein /// status:Confirmed	-1.37177	0.000437021	0.0267957
194163_s_at	cpg-2 /// WBGene00015102	Chondroitin ProteoGlycan /// locus:cpg-2	0.467195	0.000438611	0.0268205
172235_x_at	WBGene00022652 /// ZK84.5	status:Partially_confirmed /// hypothetical protein	-1.18267	0.000440795	0.026829
181462_at	W03D8.8 /// WBGene00020989	hypothetical protein /// status:Partially_confirmed	-1.1037	0.000441123	0.026829
192134_at	T05A10.4	hypothetical protein	-0.552562	0.000446204	0.0270653
190270_at	T21D12.12 /// WBGene00020651	hypothetical protein /// protease inhibitor	-0.779212	0.000450735	0.0272671
176694_at	fbxb-97 /// WBGene00016885	F-box B protein /// locus:fbxb-97	0.369351	0.000455744	0.0274234
185779_at	T05B11.4 /// WBGene00020247	hypothetical protein /// status:Partially_confirmed	-0.831143	0.00045542	0.0274234
188623_at	ribokinase /// WBGene00008548	hypothetical protein /// ribokinase	-0.906124	0.000458836	0.0274929
190584_at	col-39 /// WBGene00000616	COLlagen /// locus:col-39	-2.7158	0.000459329	0.0274929
172834_x_at	msp-40 /// WBGene00003435	Major Sperm Protein /// locus:msp-40	-3.93877	0.000460723	0.0275036
177889_at	D1086.10	hypothetical protein	-0.623192	0.000465364	0.0277075
192726_at	R11H6.2 /// WBGene00011250	hypothetical protein /// Human placenta (DIFF33) protein like	0.471631	0.000469319	0.0278697
176663_s_at	unc-44	UNCoordinated	-0.814699	0.000475124	0.0281406
175038_at	H25P19.1 /// WBGene00019244	hypothetical protein /// status:Partially_confirmed	0.527772	0.000477411	0.0282022
180302_at	K02E11.6 /// WBGene00010515	hypothetical protein /// status:Confirmed	-0.519931	0.000480719	0.0283236
180032_at	D2092.4 /// WBGene00017065	hypothetical protein /// status:Confirmed	-1.08311	0.000485577	0.0285355
182079_at	WBGene00013596 /// Y87G2A.7	status:Partially_confirmed /// hypothetical protein	0.513791	0.000492793	0.0287357
173550_at	F45D3.4	hypothetical protein	1.38595	0.000495418	0.0287732
190658_at	cpar-1 /// WBGene00010036	Centromeric Protein A Related /// locus:cpar-1	0.495653	0.000497656	0.0287966
179165_at	W04A4.2 /// WBGene00012231	hypothetical protein /// status:Partially_confirmed	-0.597396	0.000499372	0.0288222
189282_at	cyp-35C1 /// WBGene00007362	CYtochrome P450 family /// locus:cyp-35C1	0.734531	0.000501231	0.0288559
172863_x_at	his-72 /// WBGene00001946	HIStone /// locus:his-72	0.496064	0.000504111	0.028948
172781_x_at	skr-8 /// WBGene00004814	SKp1 Related (ubiquitin ligase complex component) /// locus:skr-8	1.01822	0.000506662	0.0290208
175170_s_at	dod-19 /// WBGene00022644	Downstream Of DAF-16 (regulated by DAF-16) /// locus:dod-19	-1.25007	0.000509809	0.0291273
189303_at	F56F3.4 /// WBGene00010155	hypothetical protein /// Ubiquitin family	-0.783692	0.000513838	0.0292836
174631_at	daf-18 /// WBGene00000913	abnormal DAuer Formation /// locus:daf-18	0.638597	0.000518106	0.0293788
187294_at	C28H8.1 /// WBGene00016192	hypothetical protein /// status:Confirmed	0.642856	0.000516848	0.0293788
178182_at	F44G4.5 /// WBGene00009714	hypothetical protein /// status:Partially_confirmed	-0.724036	0.000522294	0.0295395
183189_s_at	C44C10.9	hypothetical protein	-1.00608	0.00052355	0.0295395
182786_s_at	fbxb-54 /// WBGene00019418	F-box B protein /// locus:fbxb-54	0.979801	0.00052743	0.0296843
173348_s_at	cpg-9 /// WBGene00022072	Chondroitin ProteoGlycan /// locus:cpg-9	-1.09365	0.000530561	0.0297091
176240_s_at	tufm-1 /// WBGene00007000	TU elongation Factor (EF-Tu), Mitochondrial /// locus:tufm-1	-0.463524	0.000530256	0.0297091
193886_at	cks-1 /// WBGene00001051	Cyclin-dependent protein Kinase (CDC28) regulatory Subunit /// locus:cks-1	0.536858	0.00053181	0.0297091
173167_s_at	gln-6 /// WBGene00001607	GLutamiNe synthetase (glutamate-ammonia ligase) /// locus:gln-6	0.512475	0.000539462	0.0298503
173364_s_at	E01A2.2	hypothetical protein	0.448562	0.000539614	0.0298503
178547_at	R148.7 /// WBGene00020105	hypothetical protein /// status:Confirmed	-1.12029	0.000538827	0.0298503
178782_at	D1081.6	hypothetical protein	0.59426	0.000538632	0.0298503
177910_at	C54G4.3 /// WBGene00008313	hypothetical protein /// status:Partially_confirmed	-0.856803	0.000549918	0.0302722
192663_at	WBGene00014158 /// ZK938.1	serine/threonine protein phosphatase /// hypothetical protein	-1.67761	0.000551419	0.0302812
190525_s_at	gln-2 /// WBGene00001603	GLutamiNe synthetase (glutamate-ammonia ligase) /// locus:gln-2	-1.56504	0.000553095	0.0302997
188260_at	ssp-19 /// WBGene00006047	Sperm-Specific family, class P /// locus:ssp-19	-1.39896	0.000558638	0.0305294
175549_s_at	ztf-15	Zinc finger Transcription Factor family	0.649887	0.000560017	0.030531
172125_x_at	par-2	abnormal embryonic PARtitioning of cytoplasm	0.542081	0.000573988	0.0310781
189345_at	F07H5.9	hypothetical protein	-0.82209	0.000574329	0.0310781
192695_at	bas-1	Biogenic Amine Synthesis related	-0.972205	0.000575546	0.0310781
176637_s_at	C06H5.6 /// WBGene00007394	hypothetical protein /// status:Partially_confirmed	-0.950217	0.000579239	0.0310982
187203_at	C06G4.4 /// WBGene00015558	hypothetical protein /// status:Confirmed	-0.597059	0.000578014	0.0310982
188355_s_at	esterase /// WBGene00009186	hypothetical protein /// esterase	0.539939	0.000581416	0.0310982
189325_at	carboxypeptidase /// WBGene00008521	hypothetical protein /// carboxypeptidase	-0.877753	0.000580441	0.0310982
178104_at	W06D4.2 /// WBGene00012296	hypothetical protein /// status:Confirmed	-1.06165	0.000593099	0.0316483
193317_at	WBGene00012786 /// Y43C5B.3	Mitochondrial carrier proteins (2 domains) /// hypothetical protein	-1.3842	0.000596081	0.0317325
172780_x_at	C25A8.1 /// WBGene00016082	hypothetical protein /// truncated MSP	-1.17827	0.000604655	0.031797
175268_at	esterase /// WBGene00011642	hypothetical protein /// esterase	0.616241	0.000605725	0.031797
184269_at	C50E3.12 /// WBGene00016823	hypothetical protein /// status:Partially_confirmed	0.851077	0.000604125	0.031797
184870_s_at	WBGene00013290 /// Y57G11A.2	status:Partially_confirmed /// hypothetical protein	-1.11781	0.000603545	0.031797
190651_at	ugt-61 /// WBGene00018206	UDP-GlucuronosylTransferase /// locus:ugt-61	-0.656377	0.000605536	0.031797
193731_s_at	immt-1 /// WBGene00020511	Inner Membrane of MiTochondria protein homolog /// locus:immt-1	-0.523201	0.000599022	0.031797
177300_at	smgl-2 /// WBGene00021365	SMG-associated and Lethal /// locus:smgl-2	0.486294	0.000611255	0.0318364
177987_at	C28D4.7 /// WBGene00007794	hypothetical protein /// status:Confirmed	-0.703579	0.000612104	0.0318364
174940_at	Peroxidase	hypothetical protein	-1.06876	0.000619232	0.0319866
185512_at	F35H10.2 /// WBGene00018068	hypothetical protein /// status:Partially_confirmed	-0.644821	0.000618151	0.0319866
178203_at	vet-6 /// WBGene00006902	Very Early Transcript /// locus:vet-6	1.56886	0.000633654	0.032657
190920_at	alh-12	ALdehyde deHydrogenase	-1.04027	0.000641518	0.0329872
172399_x_at	T23B3.5 /// WBGene00020713	hypothetical protein /// status:Confirmed	-1.18615	0.000644655	0.0330733
176260_at	WBGene00021975 /// Y58A7A.1	status:Confirmed /// hypothetical protein	-0.466919	0.000658251	0.0333003
181760_s_at	F32A11.3 /// WBGene00009308	hypothetical protein /// status:Confirmed	-2.10435	0.000659383	0.0333003
182378_s_at	WBGene00012827 /// Y43F8C.5	status:Confirmed /// hypothetical protein	-0.887999	0.000651579	0.0333003
185830_at	W01A11.2 /// WBGene00020910	hypothetical protein /// status:Partially_confirmed	0.523669	0.00065451	0.0333003
186643_at	WBGene00022390 /// Y95B8A.11	locus:him-19 /// hypothetical protein	0.530442	0.000657231	0.0333003
190871_at	acbp-6 /// WBGene00012457	Acyl-Coenzyme A Binding Protein /// locus:acbp-6	-1.07029	0.000654438	0.0333003
191873_at	cdr-7	CaDmium Responsive	-1.02459	0.00065794	0.0333003
193750_at	C25G4.6 /// WBGene00007733	hypothetical protein /// PDZ domain (Also known as DHR or GLGF). (2 domains)	-2.08346	0.000666272	0.0335733
183062_at	F16B4.4 /// WBGene00017506	hypothetical protein /// status:Confirmed	-0.968547	0.000667995	0.0335853
183001_s_at	F55D12.2	hypothetical protein	-0.788754	0.000669839	0.0336033
176120_s_at	E01A2.7 /// WBGene00017089	hypothetical protein /// status:Confirmed	-0.816285	0.000679766	0.0340259
184563_at	C10H11.7 /// WBGene00015696	hypothetical protein /// status:Partially_confirmed	-0.725421	0.000684361	0.034105
193857_s_at	msh-5 /// WBGene00003421	MSH (MutS Homolog) family /// locus:msh-5	0.58804	0.000685941	0.0341086
181973_at	F27C1.4 /// WBGene00017854	hypothetical protein /// status:Confirmed	0.775927	0.000693286	0.0343982
172934_x_at	msp-38 /// WBGene00003434	Major Sperm Protein /// locus:msp-38	-4.11318	0.000698814	0.0345211
191005_at	W02B12.12	hypothetical protein	-1.18538	0.000697304	0.0345211
181398_s_at	B0546.2 /// WBGene00015249	hypothetical protein /// status:Confirmed	0.551709	0.000705515	0.0347762
178186_at	F25H5.8 /// WBGene00009130	hypothetical protein /// status:Confirmed	-0.856661	0.000709351	0.0348893
172074_x_at	WBGene00022079 /// Y69A2AR.8	status:Confirmed /// hypothetical protein	-0.386421	0.000710926	0.0348909
183059_s_at	sdz-2 /// WBGene00015587	SKN-1 Dependent Zygotic transcript /// locus:sdz-2	0.501649	0.000714424	0.0349867
172139_x_at	WBGene00021608 /// Y46H3D.1	status:Partially_confirmed /// hypothetical protein	-0.526311	0.000717109	0.0350226
183455_at	F26B1.1 /// WBGene00017815	hypothetical protein /// status:Partially_confirmed	-1.71784	0.000718253	0.0350226
176123_at	WBGene00022030 /// Y65B4A.7	status:Confirmed /// hypothetical protein	-0.556813	0.000724873	0.0350432
177254_at	pqn-94 /// WBGene00004173	Prion-like-(Q/N-rich)-domain-bearing protein /// locus:pqn-94	-1.25197	0.000724003	0.0350432
179264_at	K06G5.1	hypothetical protein	-0.701014	0.000721348	0.0350432
179711_s_at	F17A9.4 /// WBGene00017536	hypothetical protein /// status:Confirmed	-0.852731	0.000722115	0.0350432
179602_at	C18E9.5 /// WBGene00007685	hypothetical protein /// status:Confirmed	-0.638569	0.000738405	0.0356213
172782_x_at	skr-9 /// WBGene00004815	SKp1 Related (ubiquitin ligase complex component) /// locus:skr-9	1.12719	0.000740783	0.035625
190263_at	clpp-1	CLP Protease family	-0.533056	0.000745728	0.035746
178128_at	F01D5.3 /// WBGene00008494	hypothetical protein /// status:Confirmed	-0.766118	0.000749271	0.0358399
184411_at	C12D12.1	hypothetical protein	-0.994003	0.000755638	0.0359027
187091_at	WBGene00013657 /// Y105C5B.18	status:Confirmed /// hypothetical protein	-0.823855	0.000755614	0.0359027
190671_at	gska-3 /// WBGene00007977	Glycogen Synthase Kinase Alpha subunit /// locus:gska-3	-0.824221	0.00075254	0.0359027
174936_s_at	C17D12.5 /// WBGene00007639	hypothetical protein /// status:Confirmed	-0.519298	0.000760472	0.0359252
193907_at	hmp-2 /// WBGene00001979	HuMPback (dorsal lumps) /// locus:hmp-2	0.436663	0.000760583	0.0359252
182361_s_at	C05D9.7 /// WBGene00015474	hypothetical protein /// status:Confirmed	0.665484	0.000764175	0.0360197
180503_at	R53.6 /// WBGene00011275	hypothetical protein /// status:Confirmed	0.613539	0.000766369	0.036048
182202_at	emr-1 /// WBGene00001309	human EMeRin homolog /// locus:emr-1	0.512509	0.000771192	0.0361247
191331_at	gst-28 /// WBGene00001776	Glutathione S-Transferase /// locus:gst-28	-0.986987	0.000770328	0.0361247
177729_at	E01G4.6 /// WBGene00008448	hypothetical protein /// status:Partially_confirmed	-1.68837	0.00077926	0.0363521
180615_at	F49C12.6 /// WBGene00009876	hypothetical protein /// status:Confirmed	-0.723733	0.000778606	0.0363521
184213_s_at	F53G12.8 /// WBGene00018773	hypothetical protein /// status:Partially_confirmed	-0.634421	0.000781901	0.0364002
184819_s_at	Y66H1B.2	hypothetical protein	-0.4712	0.000790529	0.036648
185046_at	F19F10.3 /// WBGene00017599	hypothetical protein /// status:Partially_confirmed	-0.67324	0.000793702	0.036648
185583_at	H06H21.8	hypothetical protein	-1.32545	0.000793683	0.036648
188401_s_at	cle-1	CoLlagen with Endostatin domain	-0.743099	0.00079926	0.0367546
192338_at	hsp-12.3 /// WBGene00002012	Heat Shock Protein /// locus:hsp-12.3	-0.692711	0.000802411	0.0368246
179353_at	WBGene00013999 /// ZK550.5	status:Confirmed /// hypothetical protein	-1.0693	0.000805859	0.036908
189953_at	nas-20 /// WBGene00003539	Nematode AStacin protease /// locus:nas-20	-0.927463	0.000807807	0.0369225
192303_s_at	zen-4	Zygotic epidermal ENclosure defective	0.461769	0.000812245	0.0370505
173737_at	acl-12 /// WBGene00015295	ACyLtransferase-like /// locus:acl-12	-1.01951	0.000818246	0.0372226
175415_s_at	T21C9.3	hypothetical protein	-0.693538	0.000819997	0.0372226
183332_at	K09E2.3 /// WBGene00019572	hypothetical protein /// status:Confirmed	-0.732644	0.000820954	0.0372226
178519_at	C35A5.4 /// WBGene00007948	hypothetical protein /// status:Partially_confirmed	-0.441949	0.000825286	0.0373442
189580_at	cpz-2 /// WBGene00000789	CathePsin Z /// locus:cpz-2	-0.694048	0.000829221	0.0374473
191739_at	C16A3.2 /// WBGene00015807	hypothetical protein /// protein-tyrosine phosphatase	0.463693	0.0008314	0.037471
177116_at	M7.12 /// WBGene00010887	hypothetical protein /// status:Confirmed	-0.873189	0.000835229	0.0374953
186925_at	WBGene00013383 /// Y62E10A.17	status:Partially_confirmed /// hypothetical protein	0.664672	0.000835255	0.0374953
180132_at	WBGene00014214 /// ZK1073.2	status:Confirmed /// hypothetical protein	-0.580594	0.000841346	0.037607
186689_s_at	F45C12.15 /// WBGene00018446	hypothetical protein /// status:Partially_confirmed	0.603683	0.000839824	0.037607
188034_s_at	sax-3	Sensory AXon guidance	0.602809	0.00084273	0.037607
190311_s_at	dhs-18 /// WBGene00000981	DeHydrogenases, Short chain /// locus:dhs-18	0.488668	0.000844427	0.0376086
179058_at	F25H9.2 /// WBGene00009135	hypothetical protein /// status:Partially_confirmed	0.575193	0.000846523	0.0376278
172719_x_at	ssp-31 /// WBGene00006048	Sperm-Specific family, class P /// locus:ssp-31	-2.13665	0.000852338	0.0377381
172537_x_at	WBGene00012871 /// Y45F10B.3	status:Partially_confirmed /// hypothetical protein	-1.18745	0.00085779	0.0377578
182696_s_at	cpg-8	Chondroitin ProteoGlycan	0.590609	0.000855985	0.0377578
191902_s_at	hpl-1 /// WBGene00001995	HP1 Like (heterochromatin protein) /// locus:hpl-1	0.633824	0.000856866	0.0377578
180118_at	fbxa-170 /// WBGene00016486	F-box A protein /// locus:fbxa-170	0.630845	0.000861533	0.0378489
186055_at	grd-10 /// WBGene00001699	GRounDhog (hedgehog-like family) /// locus:grd-10	-2.17194	0.000865052	0.0379299
171742_x_at	skr-8 /// WBGene00004814	SKp1 Related (ubiquitin ligase complex component) /// locus:skr-8	1.02686	0.000868496	0.0380072
174308_at	WBGene00022615 /// ZC449.5	status:Partially_confirmed /// hypothetical protein	-0.570865	0.000870775	0.0380206
192703_s_at	mbk-1 /// WBGene00003149	MiniBrain Kinase (Drosophila) homolog /// locus:mbk-1	0.599311	0.000872163	0.0380206
172997_s_at	F56C9.7 /// WBGene00018951	hypothetical protein /// status:Confirmed	-0.69942	0.000875749	0.0380654
192471_at	set-32 /// WBGene00008062	SET (trithorax/polycomb) domain containing /// locus:set-32	0.537397	0.000879194	0.0381068
171750_x_at	M01F1.7 /// WBGene00010813	hypothetical protein /// RETINAL DEGENERATION B PROTEIN (PROBABLE CALCIUM TRANSPORTER RDGB)	-0.471299	0.000883636	0.0381328
175663_at	nhr-25	Nuclear Hormone Receptor family	0.785803	0.000884003	0.0381328
183082_s_at	pqn-65	Prion-like-(Q/N-rich)-domain-bearing protein	0.630735	0.000884849	0.0381328
173283_s_at	T04D3.5 /// WBGene00011434	hypothetical protein /// status:Confirmed	0.809847	0.000896578	0.0385648
171875_x_at	Y37E11AL.3	hypothetical protein	0.476836	0.000902481	0.038745
191938_at	C47D12.8 /// WBGene00008140	hypothetical protein /// DNA repair protein RAD16 like	0.533038	0.000914025	0.0391663
173993_s_at	F47H4.1 /// WBGene00009834	hypothetical protein /// locus:lys-27	0.626814	0.000920643	0.0393068
182439_at	WBGene00012452 /// Y17D7B.4	status:Confirmed /// hypothetical protein	-0.615893	0.000920777	0.0393068
175705_s_at	lec-11	gaLECtin	-0.774836	0.000929199	0.0394006
179114_at	W06A7.2 /// WBGene00012291	hypothetical protein /// status:Partially_confirmed	-0.784795	0.000927627	0.0394006
179645_s_at	F56A8.8 /// WBGene00010142	hypothetical protein /// status:Partially_confirmed	1.14243	0.000931316	0.0394006
181312_at	egg-2 /// WBGene00019811	EGG sterile (unfertilizable) /// locus:egg-2	0.443184	0.000931683	0.0394006
190430_at	sdz-38 /// WBGene00014131	SKN-1 Dependent Zygotic transcript /// locus:sdz-38	0.595294	0.000925338	0.0394006
172597_x_at	F36H12.4 /// WBGene00018120	hypothetical protein /// status:Confirmed	-0.513884	0.000934627	0.0394185
178927_at	K08D8.5 /// WBGene00010659	hypothetical protein /// status:Confirmed	-0.875766	0.000935591	0.0394185
191634_at	WBGene00012741 /// Y40H4A.2	Ser/Thr protein phosphatase /// hypothetical protein	-0.713709	0.000947962	0.0398655
182317_at	C36C9.1 /// WBGene00016485	hypothetical protein /// status:Partially_confirmed	0.865682	0.000956534	0.0401513
181520_at	rhy-1 /// WBGene00012324	Regulator of HYpoxia-inducible factor (hif-1) /// locus:rhy-1	-0.976943	0.000959424	0.0401981
190294_at	F33A8.6 /// WBGene00009354	hypothetical protein /// Protein phosphatase 2C	0.499849	0.000970642	0.0405929
192569_at	cdh-5	CaDHerin family	-1.33004	0.00097336	0.0406315
179564_at	T22B3.3 /// WBGene00011911	hypothetical protein /// status:Partially_confirmed	-1.19904	0.000980743	0.0407097
185280_at	H43E16.1 /// WBGene00019273	hypothetical protein /// status:Partially_confirmed	-0.398582	0.000980011	0.0407097
185452_at	WBGene00013700 /// Y106G6D.3	status:Partially_confirmed /// hypothetical protein	-0.894471	0.000981488	0.0407097
192352_at	WBGene00009448 /// zfp-2	locus:zfp-2 /// Zinc Finger Protein	0.554939	0.000982431	0.0407097
193234_at	M05B5.4 /// WBGene00010872	hypothetical protein /// phosphatidylcholine-sterol acyltransferase	0.535301	0.000986481	0.0408028
178724_s_at	F54D5.3 /// WBGene00010049	hypothetical protein /// status:Confirmed	-0.673581	0.00100137	0.0408856
180105_at	F32D1.6 /// WBGene00017985	hypothetical protein /// status:Partially_confirmed	0.537937	0.000998484	0.0408856
185516_s_at	F19B10.1 /// WBGene00017583	hypothetical protein /// status:Confirmed	0.651323	0.00100294	0.0408856
186931_at	C17H12.12 /// WBGene00015937	hypothetical protein /// status:Partially_confirmed	-1.22068	0.00100246	0.0408856
187391_at	F40B5.1 /// WBGene00018225	hypothetical protein /// status:Confirmed	0.493311	0.000998419	0.0408856
192320_s_at	magi-1	MAGI (Membrane Associated Guanylate kinase Inverted) homolog	0.541859	0.000995232	0.0408856
192541_s_at	nhr-31	Nuclear Hormone Receptor family	-0.668567	0.000992747	0.0408856
188221_at	spe-15 /// WBGene00004969	defective SPErmatogenesis /// locus:spe-15	-0.777892	0.00100586	0.040931
193697_s_at	vha-1 /// WBGene00006910	Vacuolar H ATPase /// locus:vha-1	-0.43829	0.00100895	0.0409829
178466_at	C25G4.8 /// WBGene00007735	hypothetical protein /// status:Partially_confirmed	-0.395826	0.00102639	0.041542
181221_s_at	skpt-1	SKP2 (S phase Kinase associated Protein Two) homolog	0.428697	0.00102849	0.041553
172440_x_at	F46F5.6 /// WBGene00018497	hypothetical protein /// status:Confirmed	-1.25508	0.00104933	0.0420002
177082_at	flp-19 /// WBGene00001462	FMRF-Like Peptide /// locus:flp-19	-0.708584	0.0010507	0.0420002
178900_s_at	F45D3.4	hypothetical protein	1.31007	0.00104677	0.0420002
182517_at	C18G1.9 /// WBGene00015987	hypothetical protein /// status:Partially_confirmed	-0.687897	0.00104824	0.0420002
190608_s_at	C09D4.3 /// WBGene00015634	hypothetical protein /// SER/THR protein kinase	-1.37644	0.00104633	0.0420002
191384_s_at	C14H10.1 /// WBGene00007591	hypothetical protein /// Yeast YIL023C-like protein	-0.64423	0.00104216	0.0420002
172772_x_at	skr-13 /// WBGene00004819	SKp1 Related (ubiquitin ligase complex component) /// locus:skr-13	0.888208	0.00105375	0.042048
185437_at	C16A11.7 /// WBGene00015820	hypothetical protein /// status:Confirmed	-0.820561	0.00106023	0.0422318
194242_x_at	M151.7 /// WBGene00019799	hypothetical protein /// status:Partially_confirmed	0.597838	0.00106654	0.0424085
175126_s_at	K08D8.5 /// WBGene00010659	hypothetical protein /// status:Confirmed	-0.657878	0.00108525	0.0429277
185340_at	C40A11.4 /// WBGene00016547	hypothetical protein /// status:Partially_confirmed	0.667115	0.00108529	0.0429277
194034_at	K03A1.2	hypothetical protein	-0.520357	0.00108896	0.0429978
190694_s_at	alh-6	ALdehyde deHydrogenase	-0.8371	0.00109514	0.0431664
183238_s_at	set-20	SET (trithorax/polycomb) domain containing	0.446409	0.0011065	0.0435385
188168_at	lips-17 /// WBGene00019939	LIPaSe related /// locus:lips-17	-0.854963	0.00110855	0.0435434
176274_at	WBGene00021797 /// Y52E8A.4	status:Partially_confirmed /// hypothetical protein	-0.683588	0.00111252	0.0436234
182816_s_at	C04F5.9 /// WBGene00015451	hypothetical protein /// status:Partially_confirmed	0.485552	0.00112104	0.0438458
183811_at	K09H9.2 /// WBGene00019595	hypothetical protein /// status:Confirmed	0.520395	0.00112666	0.0438458
186009_at	H34I24.2 /// WBGene00019261	hypothetical protein /// status:Confirmed	-0.594851	0.00112788	0.0438458
188775_s_at	alp-1	ALP/Enigma encoding	-1.09137	0.00112783	0.0438458
192786_s_at	B0286.3 /// WBGene00015116	hypothetical protein /// saicar synthetase/air carboxlyase	-0.763033	0.00112427	0.0438458
188439_at	calponin	hypothetical protein	-0.710589	0.00113794	0.0441612
172625_x_at	nlp-36 /// WBGene00007185	Neuropeptide-Like Protein /// locus:nlp-36	-0.486813	0.00114738	0.0442239
175074_s_at	F18A1.7 /// WBGene00017548	hypothetical protein /// status:Confirmed	0.484558	0.00114662	0.0442239
189939_at	WBGene00013318 /// Y57G11C.23	transport protein /// hypothetical protein	-0.729316	0.00114376	0.0442239
193641_at	C27A7.1	hypothetical protein	-0.759653	0.00114229	0.0442239
192022_at	ceh-40 /// WBGene00000461	Homeobox /// locus:ceh-40	0.781882	0.00115233	0.0443394
172880_x_at	C55C3.4 /// WBGene00016954	hypothetical protein /// tyrosine-protein kinase	-0.929428	0.00115648	0.044358
180073_s_at	F32D1.7 /// WBGene00017986	hypothetical protein /// status:Confirmed	0.52948	0.0011587	0.044358
191857_s_at	scl-22 /// WBGene00011462	SCP-Like extracellular protein /// locus:scl-22	-1.03413	0.00115709	0.044358
180773_at	C07G1.7 /// WBGene00015573	hypothetical protein /// status:Partially_confirmed	-1.34758	0.0011628	0.0443647
182105_s_at	F49E8.6 /// WBGene00018637	hypothetical protein /// status:Confirmed	0.696086	0.0011624	0.0443647
172234_x_at	C41G7.6 /// WBGene00008063	hypothetical protein /// status:Confirmed	-1.02603	0.00117182	0.0445588
171732_x_at	lin-9	abnormal cell LINeage	0.511331	0.00117742	0.0446607
171948_x_at	tba-2 /// WBGene00006529	TuBulin, Alpha /// locus:tba-2	0.368412	0.00117845	0.0446607
187484_at	B0252.5 /// WBGene00015089	hypothetical protein /// status:Partially_confirmed	-0.762065	0.00118274	0.0447482
187169_s_at	ufd-2	Ubiquitin Fusion Degradation (yeast UFD homolog)	0.4125	0.00118474	0.0447491
189166_at	WBGene00022707 /// ZK354.6	protein kinase /// hypothetical protein	-0.635709	0.00118852	0.044817
187836_s_at	C24H12.5	hypothetical protein	0.414677	0.00119735	0.045075
185621_at	C28C12.2 /// WBGene00016178	hypothetical protein /// locus:mesp-1	0.491197	0.00119943	0.0450782
193734_at	C15H7.3 /// WBGene00007610	hypothetical protein /// Protein tyrosine phosphatase (non-receptor class)	-0.882061	0.00120145	0.0450792
172288_x_at	B0379.7 /// WBGene00007159	hypothetical protein /// status:Confirmed	-1.23139	0.00120793	0.0451726
184031_at	F36A4.2 /// WBGene00018081	hypothetical protein /// status:Confirmed	-1.07988	0.00120769	0.0451726
183900_at	T12B3.2 /// WBGene00020445	hypothetical protein /// status:Confirmed	-0.676164	0.00121405	0.0452584
193594_at	gpa-12 /// WBGene00001674	G Protein, Alpha subunit /// locus:gpa-12	-0.433404	0.00121423	0.0452584
193015_s_at	nhr-2 /// WBGene00003601	Nuclear Hormone Receptor family /// locus:nhr-2	1.00898	0.001219	0.0453618
176362_s_at	T23E7.2	hypothetical protein	-0.966329	0.00122826	0.0453767
180444_s_at	WBGene00022620 /// ZC477.5	status:Confirmed /// hypothetical protein	0.532866	0.00122796	0.0453767
185877_s_at	phosphodiesterase /// WBGene00020446	hypothetical protein /// phosphodiesterase	-0.563086	0.00122943	0.0453767
189208_at	GARS/AIRS/GART /// WBGene00018174	hypothetical protein /// GARS/AIRS/GART	-0.902727	0.00122847	0.0453767
193131_at	ifa-1	Intermediate Filament, A	-1.46475	0.00122574	0.0453767
179391_at	WBGene00013956 /// ZK265.3	status:Confirmed /// hypothetical protein	-1.33189	0.00123466	0.0454214
180281_s_at	B0244.9 /// WBGene00015084	hypothetical protein /// status:Confirmed	-1.31636	0.00123377	0.0454214
184579_at	C04E12.4 /// WBGene00015434	hypothetical protein /// status:Partially_confirmed	-0.436712	0.00124341	0.0455952
173785_at	nfya-1 /// WBGene00011614	Nuclear transcription Factor Y, A (alpha) subunit /// locus:nfya-1	0.681946	0.00125462	0.0458547
186320_at	WBGene00021730 /// Y49F6C.8	status:Confirmed /// hypothetical protein	0.472229	0.00125557	0.0458547
181417_at	F18A1.8 /// WBGene00017549	hypothetical protein /// status:Confirmed	0.466404	0.00126607	0.046127
190776_at	arf-1.1 /// WBGene00000190	ADP-Ribosylation Factor related /// locus:arf-1.1	-1.53737	0.00127028	0.0462058
190852_at	gst-13 /// WBGene00001761	Glutathione S-Transferase /// locus:gst-13	-0.983639	0.00128118	0.0464532
181524_at	T28B4.4 /// WBGene00020887	hypothetical protein /// status:Confirmed	-0.41815	0.00128724	0.0465085
186093_at	clec-123 /// WBGene00021288	C-type LECtin /// locus:clec-123	-1.14709	0.00128888	0.0465085
191386_at	lig-1	LIGase	0.495968	0.00128826	0.0465085
173632_s_at	col-129 /// WBGene00000703	COLlagen /// locus:col-129	-2.25681	0.00129295	0.0465814
171806_x_at	rsp-1	SR Protein (splicing factor)	0.358755	0.0013221	0.0470422
172019_x_at	lin-9	abnormal cell LINeage	0.492821	0.00131027	0.0470422
174775_at	F57C7.1	hypothetical protein	0.604989	0.00131821	0.0470422
176183_at	WBGene00022096 /// Y69A2AR.25	status:Partially_confirmed /// hypothetical protein	-0.609697	0.00132654	0.0470422
182695_at	cpg-8	Chondroitin ProteoGlycan	0.486915	0.0013203	0.0470422
189882_at	haf-9	HAlF transporter (PGP related)	-1.22603	0.00130966	0.0470422
190075_at	pbo-4 /// WBGene00003943	PBOc defective (defecation) /// locus:pbo-4	-0.633988	0.00132571	0.0470422
192696_s_at	mre-11 /// WBGene00003405	yeast MRE recombination/repair homolog /// locus:mre-11	0.512959	0.00131326	0.0470422
192974_at	lbp-5 /// WBGene00002257	Lipid Binding Protein /// locus:lbp-5	-1.0678	0.0013247	0.0470422
184698_at	WBGene00013035 /// Y49E10.16	status:Confirmed /// hypothetical protein	-0.499264	0.00133787	0.0472957
185521_at	scpl-3	SCP(Small C-terminal domain Phosphatase)-Like phosphatase	0.553489	0.00133667	0.0472957
188854_s_at	Thioredoxin /// WBGene00013030	hypothetical protein /// Thioredoxin	0.669934	0.00134016	0.047303
171921_x_at	hil-7	HIstone H1 Like	1.83762	0.00134588	0.0473571
186383_at	T19D12.4	hypothetical protein	-1.09223	0.00134466	0.0473571
178735_at	C27D8.2 /// WBGene00007778	hypothetical protein /// status:Partially_confirmed	-0.922719	0.0013481	0.0473614
190922_s_at	sur-2	SUppressor of activated let-60 Ras	0.628654	0.00135033	0.0473662
172063_x_at	oat-1 /// WBGene00003837	Organic Anion Transporter /// locus:oat-1	-0.848166	0.00136267	0.0474317
172200_x_at	C28D4.5 /// WBGene00007793	hypothetical protein /// status:Partially_confirmed	-0.984353	0.00137763	0.0474317
173230_s_at	snf-5 /// WBGene00004904	Sodium:Neurotransmitter symporter Family /// locus:snf-5	-1.27526	0.00137945	0.0474317
173572_s_at	T05H10.3 /// WBGene00011508	hypothetical protein /// status:Confirmed	1.99895	0.00137754	0.0474317
174566_s_at	W03C9.5 /// WBGene00012221	hypothetical protein /// status:Confirmed	0.550157	0.00137304	0.0474317
176490_s_at	WBGene00021472 /// Y39G10AR.16	status:Confirmed /// hypothetical protein	-0.887178	0.00136349	0.0474317
181924_at	fbxb-17 /// WBGene00019037	F-box B protein /// locus:fbxb-17	0.763591	0.00136576	0.0474317
182197_at	K09C4.7 /// WBGene00019552	hypothetical protein /// status:Predicted	0.382732	0.00136328	0.0474317
182324_at	WBGene00012900 /// Y46G5A.8	status:Confirmed /// hypothetical protein	0.597358	0.00135911	0.0474317
185418_at	WBGene00022230 /// Y73B6A.3	status:Partially_confirmed /// hypothetical protein	-0.47785	0.00135916	0.0474317
188696_at	thioredoxin /// WBGene00011038	hypothetical protein /// thioredoxin	0.395951	0.00137506	0.0474317
193059_s_at	pri-2 /// WBGene00004181	DNA PRImase homolog /// locus:pri-2	0.388059	0.00137019	0.0474317
182007_at	K12H6.7 /// WBGene00019687	hypothetical protein /// status:Partially_confirmed	0.675268	0.00138182	0.0474412
186453_at	WBGene00022876 /// ZK1248.5	status:Partially_confirmed /// hypothetical protein	-1.08699	0.00139124	0.04762
193584_s_at	cyn-2 /// WBGene00000878	CYclophyliN /// locus:cyn-2	-0.884015	0.00139057	0.04762
178703_at	T01C3.5 /// WBGene00011322	hypothetical protein /// status:Partially_confirmed	-0.412855	0.00139824	0.0477872
179444_s_at	F11E6.7 /// WBGene00008710	hypothetical protein /// status:Partially_confirmed	0.503028	0.00140578	0.0479724
186198_at	EEED8.13 /// WBGene00017141	hypothetical protein /// status:Partially_confirmed	0.860729	0.00141064	0.04804
191649_at	AH10.1 /// WBGene00007082	hypothetical protein /// locus:acs-10	-0.829546	0.00141201	0.04804
182261_at	C23H3.2	hypothetical protein	-0.725001	0.00141596	0.0481021
179660_at	C36F7.2 /// WBGene00007985	hypothetical protein /// status:Confirmed	0.466261	0.0014187	0.0481232
177663_at	F35H8.4 /// WBGene00009449	hypothetical protein /// status:Partially_confirmed	-0.483815	0.00142359	0.0481281
178140_s_at	R04D3.2 /// WBGene00011010	hypothetical protein /// status:Partially_confirmed	0.686426	0.00142173	0.0481281
182871_at	T01C8.2 /// WBGene00020143	hypothetical protein /// status:Confirmed	-0.861094	0.00142736	0.0481281
190166_at	ant-1.44 /// WBGene00020140	Adenine Nucleotide Translocator /// locus:ant-1.4	-0.829891	0.00142549	0.0481281
173309_at	WBGene00021763 /// Y51F10.2	status:Confirmed /// hypothetical protein	0.496151	0.00143103	0.04818
173868_s_at	F52A8.5 /// WBGene00009918	hypothetical protein /// glycine cleavage system H protein like	-0.454785	0.00143357	0.0481939
184641_at	WBGene00013699 /// Y106G6D.2	status:Partially_confirmed /// hypothetical protein	0.545417	0.00144034	0.0483496
171754_x_at	WBGene00012443 /// Y15E3A.4	status:Confirmed /// hypothetical protein	-0.72705	0.00145191	0.048594
182519_at	F20D6.5 /// WBGene00017635	hypothetical protein /// status:Partially_confirmed	-0.940261	0.00144984	0.048594
177463_at	dod-19 /// WBGene00022644	Downstream Of DAF-16 (regulated by DAF-16) /// locus:dod-19	-0.78044	0.0014554	0.0486389
181607_at	B0273.1 /// WBGene00015097	hypothetical protein /// status:Confirmed	-0.858044	0.00146446	0.0487973
188430_at	col-165 /// WBGene00000738	COLlagen /// locus:col-165	1.31521	0.00146401	0.0487973
177319_s_at	M70.1 /// WBGene00019783	hypothetical protein /// status:Partially_confirmed	-0.673563	0.00146754	0.0488281
172265_x_at	C47A4.5 /// WBGene00008125	hypothetical protein /// status:Partially_confirmed	-0.746267	0.00147669	0.049044
172622_x_at	W04E12.7 /// WBGene00012252	hypothetical protein /// status:Confirmed	-0.741845	0.00148487	0.049044
181785_at	ZC308.4	hypothetical protein	0.417249	0.00148273	0.049044
185293_at	flh-3 /// WBGene00012436	FLYWCH zinc finger transcription factor homolog /// locus:flh-3	0.684716	0.00148363	0.049044
188651_s_at	hmg-4 /// WBGene00001974	HMG /// locus:hmg-4	0.393027	0.00148067	0.049044
187185_at	WBGene00022115 /// Y71F9AL.10	status:Confirmed /// hypothetical protein	0.620691	0.00148948	0.0491247
173558_at	WBGene00013898 /// ZC443.3	status:Partially_confirmed /// hypothetical protein	0.574124	0.00149452	0.0491333
181497_at	C09B9.2 /// WBGene00015627	hypothetical protein /// status:Partially_confirmed	-1.07058	0.00149626	0.0491333
192451_s_at	F21G4.1 /// WBGene00009023	hypothetical protein /// Rat prostoglandin transporter like	-0.598831	0.00149351	0.0491333
184599_at	C01B10.6	hypothetical protein	-0.768322	0.00150584	0.0493763
180297_at	C06A8.6 /// WBGene00015516	hypothetical protein /// status:Confirmed	-0.768719	0.00150902	0.049409
191689_s_at	ugt-17	UDP-GlucuronosylTransferase	-0.767947	0.00151704	0.0495997
190071_s_at	dna-2	yeast DNA helicase/endonuclease family	0.46726	0.00152202	0.0496907
188592_at	his-70 /// WBGene00001944	HIStone /// locus:his-70	-0.711442	0.00153396	0.0499831
193008_at	tag-60	Temporarily Assigned Gene name	-0.798251	0.00153539	0.0499831
189028_s_at	srgp-1	Slit-Robo GAP homolog	0.47793	0.00154203	0.0501272
184622_at	nspd-9 /// WBGene00017808	Nematode Specific Peptide family, group D /// locus:nspd-9	-1.09284	0.0015531	0.0504144
179732_s_at	WBGene00014112 /// ZK856.11	status:Confirmed /// hypothetical protein	0.513882	0.00156008	0.0505686
172649_x_at	his-61 /// WBGene00001935	HIStone /// locus:his-61	0.480757	0.0015683	0.0506664
172844_x_at	fipr-21 /// WBGene00009621	FIP (Fungus-Induced Protein) Related /// locus:fipr-21	-0.92959	0.00157206	0.0506664
178692_at	F54D5.2 /// WBGene00010048	hypothetical protein /// status:Confirmed	0.503268	0.00156639	0.0506664
189188_at	C49C3.4 /// WBGene00008194	hypothetical protein /// EGF-like domain	-0.538942	0.00157052	0.0506664
177543_s_at	F13A7.1 /// WBGene00008724	hypothetical protein /// status:Confirmed	-1.07448	0.00158095	0.0508806
172043_x_at	lec-2	gaLECtin	-0.528546	0.00158579	0.0509638
172242_x_at	F36D1.4 /// WBGene00009463	hypothetical protein /// status:Partially_confirmed	-1.08735	0.00158913	0.0509988
177699_at	K04G2.6 /// WBGene00010565	hypothetical protein /// status:Partially_confirmed	0.431941	0.00159421	0.0510891
194202_x_at	WBGene00022835 /// ZK973.9	status:Confirmed /// hypothetical protein	0.462979	0.00160156	0.0512521
174002_s_at	pak-2	P21-Activated Kinase family	0.530488	0.00160891	0.0514096
185115_s_at	fbxb-104 /// WBGene00021719	F-box B protein /// locus:fbxb-104	0.399721	0.00162755	0.0518637
176348_at	WBGene00021246 /// Y22D7AL.7	status:Partially_confirmed /// hypothetical protein	0.49361	0.00163459	0.0519832
176606_at	spe-11 /// WBGene00004965	defective SPErmatogenesis /// locus:spe-11	-1.46207	0.00163952	0.0519832
186247_at	H04M03.3 /// WBGene00019153	hypothetical protein /// status:Confirmed	0.653004	0.00164049	0.0519832
187106_s_at	Y48B6A.13	hypothetical protein	0.456026	0.00163686	0.0519832
173626_s_at	F29G6.3	hypothetical protein	-1.01078	0.00164702	0.0520509
178729_at	R06C7.2 /// WBGene00011062	hypothetical protein /// status:Partially_confirmed	0.74329	0.00164723	0.0520509
173494_s_at	T20F5.4 /// WBGene00020626	hypothetical protein /// status:Confirmed	0.980229	0.00165964	0.0520688
175077_s_at	C05D12.3	hypothetical protein	-1.42399	0.00165541	0.0520688
175810_at	pos-1 /// WBGene00004078	POsterior Segregation /// locus:pos-1	0.457704	0.0016513	0.0520688
176154_at	F42A9.7 /// WBGene00018336	hypothetical protein /// status:Partially_confirmed	-0.752573	0.00165572	0.0520688
179751_at	T08B6.4 /// WBGene00020353	hypothetical protein /// status:Partially_confirmed	-1.31984	0.0016579	0.0520688
184159_at	T05E12.6	hypothetical protein	-1.54639	0.0016616	0.0520688
182431_at	oac-42 /// WBGene00011515	O-ACyltransferase homolog /// locus:oac-42	0.323291	0.00167448	0.0522553
180043_at	F54C4.4 /// WBGene00018795	hypothetical protein /// status:Confirmed	0.428964	0.00168953	0.0526523
192878_at	lbp-7 /// WBGene00002259	Lipid Binding Protein /// locus:lbp-7	-1.21995	0.00169318	0.0526788
172714_x_at	msp-31 /// WBGene00003429	Major Sperm Protein /// locus:msp-31	-3.93992	0.00170065	0.0527085
188959_at	try-1 /// WBGene00006619	TRYpsin-like Protease /// locus:try-1	0.607861	0.00170049	0.0527085
180389_s_at	C09D4.1	hypothetical protein	-0.514483	0.00171435	0.0528849
180684_s_at	F29C12.3 /// WBGene00009245	hypothetical protein /// locus:rict-1	0.460465	0.00171842	0.0528849
181994_at	C41H7.6 /// WBGene00016576	hypothetical protein /// status:Confirmed	0.547741	0.00171756	0.0528849
182718_s_at	F56B3.6 /// WBGene00018930	hypothetical protein /// status:Partially_confirmed	-0.684946	0.00172714	0.0528849
183782_at	WBGene00014205 /// ZK1058.5	status:Partially_confirmed /// hypothetical protein	0.465976	0.00172596	0.0528849
183957_s_at	let-711 /// WBGene00002845	LEThal /// locus:let-711	0.589619	0.00172644	0.0528849
184846_at	B0205.10 /// WBGene00015024	hypothetical protein /// status:Confirmed	-0.849682	0.00172315	0.0528849
189151_s_at	Aminopeptidase /// WBGene00011803	hypothetical protein /// Aminopeptidase	-0.976841	0.00172738	0.0528849
194021_s_at	gly-2 /// WBGene00001627	GLYcosylation related /// locus:gly-2	-0.551523	0.00171029	0.0528849
179343_at	B0491.1 /// WBGene00007189	hypothetical protein /// status:Partially_confirmed	0.413371	0.00173137	0.0529356
179304_at	T24F1.2 /// WBGene00011994	hypothetical protein /// status:Partially_confirmed	0.441192	0.00173896	0.0530959
183417_at	mdt-1.2 /// WBGene00007011	MeDiaTor /// locus:mdt-1.2	0.477032	0.00174709	0.0532721
183064_at	F17H10.2	hypothetical protein	-0.714362	0.00176132	0.0536337
184861_at	sax-2	Sensory AXon guidance	0.476056	0.0017639	0.05364
178502_at	C14A4.6 /// WBGene00007557	hypothetical protein /// status:Confirmed	-0.528562	0.00176703	0.0536631
180747_s_at	dsc-4 /// WBGene00001099	Defecation Suppressor of Clk-1 /// locus:dsc-4	-0.598305	0.00177431	0.0537104
186260_at	WBGene00021495 /// Y40C5A.1	status:Confirmed /// hypothetical protein	-0.746431	0.00177414	0.0537104
190037_s_at	aminotransferase /// WBGene00020146	hypothetical protein /// aminotransferase	-0.725413	0.00177571	0.0537104
186528_s_at	F46E10.11 /// WBGene00018492	hypothetical protein /// status:Confirmed	-0.80421	0.00178086	0.0537943
193394_at	F55E10.6 /// WBGene00018885	hypothetical protein /// D-beta-hydroxybutyrate dehydrogenase (BDH)	-0.699778	0.00178365	0.0538067
171953_x_at	ran-1 /// WBGene00004302	associated with RAN (nuclear import/export) function /// locus:ran-1	0.37463	0.00179265	0.0538628
183616_s_at	F47B3.7 /// WBGene00018531	hypothetical protein /// status:Partially_confirmed	-0.613344	0.00178897	0.0538628
172014_x_at	cdc-48.2 /// WBGene00008053	Cell Division Cycle related /// locus:cdc-48.2	0.483675	0.00179534	0.0538721
186491_at	WBGene00014169 /// ZK945.7	status:Confirmed /// hypothetical protein	-1.37165	0.00179963	0.0539285
189630_s_at	Carboxylesterases /// WBGene00013540	hypothetical protein /// Carboxylesterases	-0.445711	0.00180199	0.0539285
191725_s_at	K11D9.3 /// WBGene00010772	hypothetical protein /// Sugar (and other) transporter	-1.01768	0.0018066	0.0539951
181737_at	fis-1 /// WBGene00001424	S. cerevisiae FIS1-related /// locus:fis-1	-0.516314	0.00181146	0.0540691
177482_at	aqp-11 /// WBGene00000179	AQuaPorin or aquaglyceroporin related /// locus:aqp-11	-0.68238	0.00182052	0.0542679
194013_s_at	mig-5	abnormal cell MIGration	0.506535	0.00182363	0.0542891
189456_at	WBGene00014127 /// ZK892.3	transport protein /// hypothetical protein	-0.442635	0.00182954	0.0543933
174450_at	F52D10.2 /// WBGene00009930	hypothetical protein /// status:Confirmed	0.637924	0.00183328	0.0544329
190709_at	cdk-8 /// WBGene00000409	Cyclin-Dependent Kinase family /// locus:cdk-8	0.438922	0.00183611	0.0544456
186760_at	WBGene00021791 /// Y51H7C.13	status:Confirmed /// hypothetical protein	-1.19149	0.00184833	0.0547362
180098_s_at	F49E2.5	hypothetical protein	-0.845148	0.00185726	0.0548572
193496_s_at	F10F2.2 /// WBGene00008654	hypothetical protein /// Phosphoribosylformylglycinamidine synthase	-0.6442	0.0018553	0.0548572
173561_s_at	R12C12.9	hypothetical protein	-1.07714	0.00188481	0.055463
191976_at	ser-3 /// WBGene00004778	SERotonin/octopamine receptor family /// locus:ser-3	-0.459887	0.00188758	0.055463
192081_s_at	toca-2	TOCA (Transducer Of Cdc42-dependent Actin assembly) homolog	0.439426	0.00188682	0.055463
186709_at	WBGene00013741 /// Y111B2A.21	status:Partially_confirmed /// hypothetical protein	0.422868	0.00189265	0.0555399
174098_at	K03H1.7 /// WBGene00010542	hypothetical protein /// status:Confirmed	0.531281	0.00190615	0.0555755
181711_at	WBGene00022761 /// ZK546.4	status:Partially_confirmed /// hypothetical protein	-0.78369	0.00190378	0.0555755
184716_at	WBGene00012901 /// Y46G5A.10	locus:cnp-2 /// hypothetical protein	-1.00917	0.00190405	0.0555755
186297_s_at	C08F11.10 /// WBGene00007457	hypothetical protein /// status:Partially_confirmed	-1.16287	0.00189753	0.0555755
194216_x_at	C50E10.1 /// WBGene00016825	hypothetical protein /// status:Confirmed	-0.877983	0.00190269	0.0555755
175977_s_at	Y55F3C.3	hypothetical protein	-0.510943	0.00191201	0.0556747
181192_at	F36A2.11 /// WBGene00009458	hypothetical protein /// status:Confirmed	-0.664985	0.0019204	0.0557812
188418_at	skr-10 /// WBGene00004816	SKp1 Related (ubiquitin ligase complex component) /// locus:skr-10	0.815936	0.00192307	0.0557812
193618_at	end-1 /// WBGene00001310	ENDoderm determining /// locus:end-1	0.605631	0.00192226	0.0557812
180724_at	C03C11.1 /// WBGene00007274	hypothetical protein /// status:Confirmed	-0.616346	0.00192677	0.055817
185464_at	F08D12.7 /// WBGene00017250	hypothetical protein /// status:Partially_confirmed	-0.503955	0.0019307	0.0558455
187367_at	WBGene00014225 /// ZK1098.9	status:Predicted /// hypothetical protein	-0.512402	0.00193269	0.0558455
182363_at	C43G2.3 /// WBGene00016612	hypothetical protein /// status:Confirmed	-1.15971	0.00194197	0.0560422
193256_at	B0393.3 /// WBGene00007168	hypothetical protein /// Leucine Rich Repeat (2 copies) (2 domains)	0.539537	0.00194475	0.0560508
172520_x_at	mdt-8	MeDiaTor	0.378617	0.00196261	0.0562287
172787_x_at	his-64 /// WBGene00001938	HIStone /// locus:his-64	0.840026	0.00197228	0.0562287
176419_at	WBGene00022162 /// Y71G12B.27	status:Confirmed /// hypothetical protein	-1.15293	0.00195756	0.0562287
182881_at	clec-222 /// WBGene00007283	C-type LECtin /// locus:clec-222	1.1044	0.00197132	0.0562287
183275_at	F02C9.4 /// WBGene00017175	hypothetical protein /// status:Partially_confirmed	-0.88352	0.00196749	0.0562287
183436_at	ech-5 /// WBGene00001154	Enoyl-CoA Hydratase /// locus:ech-5	-0.433043	0.00196473	0.0562287
188149_s_at	lin-40	abnormal cell LINeage	0.615277	0.00197328	0.0562287
188756_s_at	pcp-4 /// WBGene00003959	Prolyl Carboxy Peptidase like /// locus:pcp-4	-0.776452	0.00196414	0.0562287
189762_at	col-49 /// WBGene00000626	COLlagen /// locus:col-49	-1.31865	0.00195893	0.0562287
176083_s_at	cux-7 /// WBGene00000854	Clk-2 Upstream, human gene XE7 related /// locus:cux-7	0.443676	0.00197911	0.0563237
184224_at	WBGene00012886 /// Y45F10D.6	status:Predicted /// hypothetical protein	-0.539334	0.00198184	0.0563306
175375_at	WBGene00022043 /// Y65B4BR.8	status:Partially_confirmed /// hypothetical protein	0.442648	0.00198899	0.0564463
187985_at	skr-3 /// WBGene00004809	SKp1 Related (ubiquitin ligase complex component) /// locus:skr-3	-0.516996	0.0019909	0.0564463
179038_at	F26A3.5 /// WBGene00009143	hypothetical protein /// status:Partially_confirmed	-0.580645	0.00199426	0.0564707
187736_s_at	T03F1.6	hypothetical protein	0.537128	0.00200841	0.0567296
192866_at	F20D6.6 /// WBGene00017636	hypothetical protein /// serine/threoninie protein phophatase	-0.704	0.00200842	0.0567296
173722_at	T06D10.2 /// WBGene00011532	hypothetical protein /// status:Partially_confirmed	0.48018	0.00201691	0.0568276
173980_at	C34F6.9 /// WBGene00007943	hypothetical protein /// Ubiquitin carboxyl-terminal hydrolases family 2	0.519155	0.00201484	0.0568276
175018_at	C36C9.1 /// WBGene00016485	hypothetical protein /// status:Partially_confirmed	0.810692	0.0020262	0.0570183
183603_at	F23B12.4	hypothetical protein	-0.744461	0.00203648	0.0572365
181625_s_at	W09C3.7 /// WBGene00021114	hypothetical protein /// status:Confirmed	-0.75522	0.0020487	0.0573662
189227_at	W07B8.1 /// WBGene00021070	hypothetical protein /// thiol protease	-1.09507	0.0020555	0.0574854
174053_s_at	C37C3.9 /// WBGene00016501	hypothetical protein /// status:Confirmed	0.45264	0.00206386	0.0575528
189147_at	F58E6.3 /// WBGene00010252	hypothetical protein /// EGF-like domain	0.433756	0.00206808	0.0575528
189910_s_at	eor-1 /// WBGene00001324	Egl-1 suppressor/DiO uptake defective/raf enhancer /// locus:eor-1	0.478114	0.00206795	0.0575528
192036_at	spn-4 /// WBGene00004984	SPiNdle orientation defective /// locus:spn-4	0.457583	0.0020628	0.0575528
191638_s_at	C55B7.3 /// WBGene00016942	hypothetical protein /// protein-tyrosine phosphatase	-0.966359	0.00207552	0.0576889
172938_x_at	msp-76 /// WBGene00003463	Major Sperm Protein /// locus:msp-76	-3.9525	0.00208907	0.057994
174755_s_at	WBGene00012395 /// Y6D1A.1	status:Partially_confirmed /// hypothetical protein	0.445207	0.00211755	0.0583552
178740_at	T22C1.9 /// WBGene00011919	hypothetical protein /// status:Confirmed	-0.690442	0.00211009	0.0583552
182605_s_at	B0454.9 /// WBGene00015200	hypothetical protein /// status:Confirmed	0.62064	0.00211584	0.0583552
190764_at	T05C12.1 /// WBGene00011466	hypothetical protein /// serine/threonine kinase	-0.553848	0.00211088	0.0583552
191585_at	unc-42 /// WBGene00006778	UNCoordinated /// locus:unc-42	0.436996	0.00211451	0.0583552
190231_at	T01H8.2 /// WBGene00011353	hypothetical protein /// threonine dehydratase	-0.58207	0.00212724	0.0585508
174223_s_at	T05A7.6 /// WBGene00020223	hypothetical protein /// casein kinase	-0.810477	0.00214117	0.0588627
172121_x_at	WBGene00021620 /// Y47D7A.7	status:Partially_confirmed /// hypothetical protein	-0.511668	0.00214864	0.0589963
176599_at	sma-4	SMAll	-0.842091	0.00217632	0.0594048
176646_at	mdt-11 /// WBGene00007015	MeDiaTor /// locus:mdt-11	0.662643	0.00217707	0.0594048
184003_s_at	clc-1 /// WBGene00000522	CLaudin-like in Caenorhabditis /// locus:clc-1	-0.790372	0.0021738	0.0594048
185522_at	WBGene00013716 /// Y106G6H.1	status:Confirmed /// hypothetical protein	-1.01064	0.0021702	0.0594048
186349_at	WBGene00021779 /// Y51H7C.1	status:Partially_confirmed /// hypothetical protein	-0.772741	0.00216875	0.0594048
191767_at	F55H12.5 /// WBGene00010136	hypothetical protein /// status:Confirmed	-0.652424	0.00217927	0.0594048
179788_s_at	T22B3.2	hypothetical protein	-1.08493	0.00218698	0.0594716
192459_s_at	arf-1.1 /// WBGene00000190	ADP-Ribosylation Factor related /// locus:arf-1.1	-1.32795	0.0021851	0.0594716
185252_at	rnh-1.1 /// WBGene00022888	RNase H /// locus:rnh-1.1	-0.552158	0.00219178	0.0595307
192021_at	pzf-1 /// WBGene00011505	Paired Zinc Finger protein /// locus:pzf-1	0.480368	0.0021955	0.0595603
173223_s_at	clec-87 /// WBGene00007709	C-type LECtin /// locus:clec-87	0.399104	0.00220173	0.059621
184026_at	pes-22	Patterned Expression Site	-0.925739	0.00220301	0.059621
181115_at	WBGene00013478 /// Y69E1A.8	status:Confirmed /// hypothetical protein	-0.515591	0.00221459	0.0598628
185413_at	WBGene00013568 /// Y75B12B.3	status:Confirmed /// hypothetical protein	-0.322926	0.00222212	0.0599945
186041_at	T25G12.3 /// WBGene00020811	hypothetical protein /// status:Partially_confirmed	-0.569737	0.00222571	0.0600199
189116_at	ver-2 /// WBGene00006895	VEGF (vascular endothelial growth factor) Receptor family /// locus:ver-2	-0.576896	0.00223522	0.0602046
176972_at	WBGene00013684 /// Y105E8A.27	status:Confirmed /// hypothetical protein	-0.485889	0.00224843	0.0604367
180897_at	Y51H1A.7	hypothetical protein	0.581843	0.00224918	0.0604367
179245_at	F57B1.6	hypothetical protein	0.511975	0.00226763	0.0606553
181939_at	F35C11.4 /// WBGene00009403	hypothetical protein /// status:Partially_confirmed	-0.593082	0.00226559	0.0606553
183324_at	K10D11.5 /// WBGene00010749	hypothetical protein /// status:Partially_confirmed	-0.954287	0.00226804	0.0606553
190523_s_at	F53H10.2	hypothetical protein	-0.610479	0.00226627	0.0606553
182962_at	F40H3.2 /// WBGene00018250	hypothetical protein /// status:Confirmed	-0.52278	0.00227304	0.0607174
182388_at	F53C11.1 /// WBGene00009971	hypothetical protein /// status:Confirmed	-0.845306	0.00228026	0.0608384
171744_x_at	F54D12.4 /// WBGene00018817	hypothetical protein /// status:Partially_confirmed	0.62735	0.00228447	0.0608726
187580_s_at	K09G1.1	hypothetical protein	-0.831357	0.0022886	0.0608726
189262_at	haf-4 /// WBGene00001814	HAlF transporter (PGP related) /// locus:haf-4	-0.744709	0.00228962	0.0608726
192849_s_at	lec-2	gaLECtin	-0.515907	0.0023039	0.0611805
193570_at	WBGene00022617 /// ZC477.2	serine/ threonine specific protein phosphatase /// hypothetical protein	-0.462686	0.00231727	0.0614634
178142_at	F58D2.2 /// WBGene00010241	hypothetical protein /// status:Partially_confirmed	-0.73964	0.00232909	0.0616324
180770_at	F52C6.3 /// WBGene00018660	hypothetical protein /// status:Partially_confirmed	0.778644	0.00232895	0.0616324
181947_s_at	clec-10 /// WBGene00015403	C-type LECtin /// locus:clec-10	-0.666322	0.00233673	0.0616902
189086_s_at	atn-1	AcTiniN	-0.820729	0.00233547	0.0616902
190981_at	ttr-12 /// WBGene00009759	TransThyretin-Related family domain /// locus:ttr-12	-0.799518	0.00234164	0.0617478
175708_s_at	lec-5 /// WBGene00002268	gaLECtin /// locus:lec-5	-0.377377	0.00235196	0.0618667
179819_s_at	Y41E3.11	hypothetical protein	0.463766	0.00235435	0.0618667
185888_at	C24A11.1 /// WBGene00016040	hypothetical protein /// status:Confirmed	-0.928425	0.00235086	0.0618667
180962_s_at	T22H2.6	hypothetical protein	-0.499297	0.00235788	0.0618876
190588_s_at	nid-1	NIDogen (basement membrane protein	-0.66039	0.00236208	0.0619259
172778_x_at	his-68 /// WBGene00001942	HIStone /// locus:his-68	0.451421	0.00237307	0.0619802
178070_at	C14B1.2 /// WBGene00007573	hypothetical protein /// status:Confirmed	0.416691	0.00237511	0.0619802
185968_at	nhr-137	Nuclear Hormone Receptor family	-0.725983	0.00237326	0.0619802
192737_at	scl-2 /// WBGene00009895	SCP-Like extracellular protein /// locus:scl-2	1.27155	0.00237334	0.0619802
188981_at	WBGene00020399 /// ztf-4	locus:ztf-4 /// Zinc finger Transcription Factor family	0.332338	0.00237803	0.0619849
188777_s_at	T28F3.1	hypothetical protein	0.418126	0.00238219	0.0620219
184596_s_at	mec-17 /// WBGene00003178	MEChanosensory abnormality /// locus:mec-17	-0.65546	0.00240644	0.062421
189773_s_at	C35A11.4 /// WBGene00016431	hypothetical protein /// sugar transporter	-0.458999	0.00240856	0.062421
193526_s_at	unc-97 /// WBGene00006826	UNCoordinated /// locus:unc-97	-0.550414	0.00240279	0.062421
193555_s_at	unc-51 /// WBGene00006786	UNCoordinated /// locus:unc-51	0.54028	0.00241891	0.0626178
173295_s_at	K12H6.6	hypothetical protein	0.362194	0.00242336	0.062621
192661_at	btb-19 /// WBGene00010194	BTB (Broad/complex/Tramtrack/Bric a brac) domain protein /// locus:btb-19	0.628528	0.00242734	0.062621
177971_at	C06A1.2 /// WBGene00007353	hypothetical protein /// status:Predicted	-0.53848	0.00244089	0.0628956
192073_s_at	zyx-1	ZYXin	-0.801814	0.00244355	0.0628956
180730_at	F31E8.5 /// WBGene00017955	hypothetical protein /// status:Partially_confirmed	-0.777312	0.00247161	0.0632652
182680_at	C50E3.5 /// WBGene00016816	hypothetical protein /// status:Confirmed	0.491969	0.00246738	0.0632652
191824_at	WBGene00007513 /// wht-2	locus:wht-2 /// WHiTe (Drosophila) related ABC transporte	0.450348	0.00246797	0.0632652
192160_s_at	M03B6.2 /// WBGene00010834	hypothetical protein /// monocarboxylate transporter like	-1.08438	0.00247189	0.0632652
177754_at	R160.3 /// WBGene00020120	hypothetical protein /// status:Partially_confirmed	-0.502089	0.00247965	0.0633923
175043_s_at	mrp-4 /// WBGene00003410	Multidrug Resistance Protein family /// locus:mrp-4	0.57287	0.00248944	0.0635705
174131_s_at	C13G5.2 /// WBGene00015747	hypothetical protein /// status:Confirmed	0.587692	0.00250024	0.0637049
194176_x_at	puf-7 /// WBGene00004243	PUF (Pumilio/FBF) domain-containing /// locus:puf-7	0.496829	0.00250033	0.0637049
191561_s_at	apb-3	hypothetical protein	0.605156	0.00251735	0.0640664
172912_x_at	clh-1	CLC-type chloride cHannel	-0.599883	0.00254029	0.06446
175790_at	hpl-1 /// WBGene00001995	HP1 Like (heterochromatin protein) /// locus:hpl-1	0.445814	0.00254367	0.06446
184507_at	C34F11.2 /// WBGene00016414	hypothetical protein /// status:Confirmed	-1.09619	0.00254421	0.06446
190473_at	ttr-27 /// WBGene00011284	TransThyretin-Related family domain /// locus:ttr-27	-1.08402	0.00254124	0.06446
173804_s_at	glycogenin /// WBGene00012020	hypothetical protein /// locus:gyg-2	0.435003	0.00257558	0.0646061
175218_at	F59C12.4 /// WBGene00045272	hypothetical protein /// status:Confirmed	1.04747	0.00257568	0.0646061
180510_s_at	WBGene00014230 /// ZK1128.4	status:Confirmed /// hypothetical protein	0.364521	0.00257043	0.0646061
181243_at	C38C3.3 /// WBGene00016512	hypothetical protein /// status:Partially_confirmed	-0.815248	0.00256994	0.0646061
183127_at	kbp-5 /// WBGene00016387	KNL (kinetochore null) Binding Protein /// locus:kbp-5	0.436281	0.00256677	0.0646061
185477_s_at	AH9.3 /// WBGene00014999	hypothetical protein /// status:Confirmed	0.506929	0.00257056	0.0646061
186278_at	clec-150 /// WBGene00019914	C-type LECtin /// locus:clec-150	-0.520306	0.0025597	0.0646061
189316_at	ckc-1	Choline Kinase C	-0.729165	0.00255658	0.0646061
193891_at	aco-1 /// WBGene00000040	ACOnitase /// locus:aco-1	-0.657289	0.00257151	0.0646061
188475_at	col-180 /// WBGene00000753	COLlagen /// locus:col-180	-1.7774	0.0025929	0.064966
182989_at	lys-1 /// WBGene00003090	LYSozyme /// locus:lys-1	-0.678745	0.00259715	0.0650006
188368_at	lon-3 /// WBGene00003057	LONg /// locus:lon-3	-0.979474	0.00260101	0.0650253
178593_at	F32A7.4 /// WBGene00009305	hypothetical protein /// status:Confirmed	0.464192	0.00261338	0.0651028
181526_at	WBGene00012809 /// Y43F8A.2	status:Confirmed /// hypothetical protein	-1.25202	0.00261144	0.0651028
187539_s_at	ubxn-4 /// WBGene00022703	UBX-containing protein in Nematode /// locus:ubxn-4	0.329872	0.00261378	0.0651028
189293_s_at	dsl-6 /// WBGene00001108	Delta/Serrate/Lag-2 domain /// locus:dsl-6	0.703458	0.00261598	0.0651028
179013_s_at	T20D3.2 /// WBGene00011856	hypothetical protein /// status:Confirmed	-0.619664	0.00262454	0.0651814
174532_s_at	cyn-10	CYclophyliN	0.413325	0.00263285	0.065204
179439_s_at	F11E6.3 /// WBGene00008707	hypothetical protein /// status:Confirmed	-0.824624	0.00263698	0.065204
181812_at	WBGene00013208 /// Y54G9A.5	status:Partially_confirmed /// hypothetical protein	0.566051	0.00263618	0.065204
184510_at	mut-2	MUTator	0.480603	0.00263151	0.065204
180262_s_at	fbxb-15 /// WBGene00022557	F-box B protein /// locus:fbxb-15	0.636889	0.00264492	0.065329
183388_at	F23B12.4	hypothetical protein	-0.764722	0.00265532	0.0655143
176107_at	WBGene00021736 /// Y50D4A.2	status:Confirmed /// hypothetical protein	0.558545	0.00266049	0.0655703
173401_s_at	mcm-7 /// WBGene00003159	yeast MCM (licensing factor) related /// locus:mcm-7	0.486986	0.00267003	0.0656408
176884_at	WBGene00022771 /// ZK616.1	status:Predicted /// hypothetical protein	-0.405381	0.00266766	0.0656408
181523_s_at	F18A1.7 /// WBGene00017548	hypothetical protein /// status:Confirmed	0.421241	0.00267205	0.0656408
173179_s_at	rnp-5 /// WBGene00004388	RNP (RRM RNA binding domain) containing /// locus:rnp-5	0.403443	0.00268557	0.0657387
182001_at	WBGene00013087 /// Y51B9A.5	status:Confirmed /// hypothetical protein	-0.85314	0.00267897	0.0657387
186717_at	F42A8.3 /// WBGene00009627	hypothetical protein /// status:Confirmed	0.423238	0.00268428	0.0657387
193698_at	F22B3.4 /// WBGene00009035	hypothetical protein /// glucosamine-fructose-6-phosphate aminotransferase	0.364163	0.00268766	0.0657387
186067_s_at	C32D5.11 /// WBGene00016318	hypothetical protein /// status:Partially_confirmed	0.483173	0.00269068	0.0657416
180735_at	T22D1.5 /// WBGene00020684	hypothetical protein /// status:Confirmed	0.451661	0.0026958	0.0657955
187997_s_at	fat-6	FATty acid desaturase	-0.788911	0.00270706	0.0659992
181741_s_at	F46H5.7	hypothetical protein	-1.00061	0.00271405	0.0660984
182337_at	WBGene00012851 /// Y44A6C.2	status:Confirmed /// hypothetical protein	0.496783	0.00271771	0.0661163
177004_s_at	clec-83 /// WBGene00021879	C-type LECtin /// locus:clec-83	-0.774888	0.00274497	0.0667078
175738_s_at	lit-1	Loss of InTestine	0.569447	0.00275179	0.0668018
182876_s_at	T19B10.6 /// WBGene00011834	hypothetical protein /// status:Confirmed	0.514992	0.00277535	0.0673015
173683_s_at	F09G2.8 /// WBGene00017316	hypothetical protein /// status:Partially_confirmed	0.440412	0.00278909	0.06738
175734_s_at	lev-11	LEVamisole resistant	-0.489192	0.00279059	0.06738
177456_at	K08F9.4 /// WBGene00010687	hypothetical protein /// status:Partially_confirmed	0.457225	0.00279455	0.06738
179349_at	T04F8.8	hypothetical protein	-0.720227	0.00279855	0.06738
186458_s_at	WBGene00013280 /// Y57A10C.1	status:Confirmed /// hypothetical protein	0.527041	0.00280241	0.06738
186952_at	deps-1 /// WBGene00022034	DEfective P granules and Sterile /// locus:deps-1	0.34099	0.00279562	0.06738
188872_at	aly-2 /// WBGene00000121	Ref/ALY RNA export adaptor family /// locus:aly-2	0.532681	0.00280124	0.06738
193564_s_at	vha-12 /// WBGene00006921	Vacuolar H ATPase /// locus:vha-12	-0.546194	0.00278873	0.06738
176118_at	ttr-8 /// WBGene00020049	TransThyretin-Related family domain /// locus:ttr-8	-0.89361	0.00281339	0.0674184
181727_at	B0041.3 /// WBGene00015008	hypothetical protein /// status:Partially_confirmed	0.499979	0.00281378	0.0674184
190281_at	lec-10 /// WBGene00002273	gaLECtin /// locus:lec-10	-1.01954	0.00281891	0.0674184
190560_at	R07E3.4 /// WBGene00011105	hypothetical protein /// ADP,ATP carrier protein	-0.750367	0.00281478	0.0674184
173323_at	C35E7.1 /// WBGene00016453	hypothetical protein /// status:Partially_confirmed	0.906243	0.00283353	0.0676965
173394_s_at	WBGene00022127 /// yop-1	locus:yop-1 /// YOP (yeast membrane trafficking protein) homolog	0.433779	0.00284941	0.0680041
191298_s_at	pcp-2 /// WBGene00003957	Prolyl Carboxy Peptidase like /// locus:pcp-2	-1.04217	0.0028588	0.0681563
172304_x_at	C32E8.4 /// WBGene00016322	hypothetical protein /// status:Confirmed	-1.42723	0.00286626	0.0682077
175599_s_at	mex-3	Muscle EXcess	0.438658	0.00286698	0.0682077
177783_at	ZK6.11	hypothetical protein	-0.990647	0.00288557	0.0685777
179531_at	R10E4.7 /// WBGene00011203	hypothetical protein /// status:Confirmed	-0.949731	0.00289089	0.0686321
175367_s_at	Y110A2AL.4	hypothetical protein	1.49776	0.00291386	0.0687446
178685_at	D2085.7 /// WBGene00008432	hypothetical protein /// status:Confirmed	-0.50889	0.00291145	0.0687446
179117_at	F32B4.2 /// WBGene00009313	hypothetical protein /// status:Confirmed	-0.981567	0.00290831	0.0687446
182606_at	W05B10.3 /// WBGene00012278	hypothetical protein /// status:Confirmed	-0.343259	0.00291248	0.0687446
187600_at	tag-60	Temporarily Assigned Gene name	-0.783639	0.0029065	0.0687446
189968_s_at	col-38 /// WBGene00000615	COLlagen /// locus:col-38	-2.10328	0.0029103	0.0687446
182357_at	nlp-26 /// WBGene00003764	Neuropeptide-Like Protein /// locus:nlp-26	-1.15938	0.00292299	0.0688165
189482_s_at	col-175 /// WBGene00000748	COLlagen /// locus:col-175	-1.78349	0.00292205	0.0688165
188164_at	hus-1 /// WBGene00002042	human HUS1 related /// locus:hus-1	0.504755	0.00293136	0.0689419
172040_x_at	mom-4 /// WBGene00003396	More Of MS /// locus:mom-4	0.70803	0.00296822	0.06958
172199_x_at	K03B8.4 /// WBGene00010523	hypothetical protein /// status:Predicted	0.397308	0.00296955	0.06958
177957_at	C52E4.7 /// WBGene00008259	hypothetical protein /// status:Confirmed	-0.662114	0.0029708	0.06958
193320_s_at	WBGene00013869 /// ZC373.4	calcium/calmodulin dependent protein kinase /// hypothetical protein	-0.592251	0.00298963	0.0698964
178761_at	T02E1.6 /// WBGene00011378	hypothetical protein /// status:Partially_confirmed	-0.931565	0.0030089	0.0702542
178164_at	F21H7.5 /// WBGene00009031	hypothetical protein /// status:Confirmed	-1.21478	0.00301431	0.0703081
193325_at	cdc-25.2 /// WBGene00000387	Cell Division Cycle related /// locus:cdc-25.2	0.627402	0.00302085	0.070388
187531_at	Y110A2AL.4	hypothetical protein	0.621929	0.00302542	0.0704138
190055_s_at	M01F1.3 /// WBGene00010809	hypothetical protein /// lipoic acid synthase	-0.378143	0.00302818	0.0704138
172793_x_at	cpr-3 /// WBGene00000783	Cysteine PRotease related /// locus:cpr-3	-0.910106	0.00304668	0.0706262
177830_at	F43G6.7 /// WBGene00009659	hypothetical protein /// status:Confirmed	0.564351	0.00304651	0.0706262
178122_at	F14H3.5 /// WBGene00008824	hypothetical protein /// status:Partially_confirmed	0.694972	0.00306339	0.0709409
189066_s_at	Transketolase	hypothetical protein	-0.437385	0.00307191	0.0710655
175636_at	cyb-1 /// WBGene00000865	CYclin B /// locus:cyb-1	0.483658	0.00308666	0.0713336
192390_at	cpg-1	Chondroitin ProteoGlycan	0.470695	0.00309672	0.0714931
183294_at	F58F9.3	hypothetical protein	-0.693673	0.00310686	0.0716541
192432_at	scl-6 /// WBGene00008028	SCP-Like extracellular protein /// locus:scl-6	-0.523479	0.00311547	0.0717795
175419_at	ceh-39 /// WBGene00000460	Homeobox /// locus:ceh-39	0.820079	0.00312089	0.0718312
190745_at	C05C12.1 /// WBGene00007335	hypothetical protein /// serine/threonine kinase	-0.316907	0.00314855	0.0723943
186662_at	WBGene00013656 /// Y105C5B.17	status:Partially_confirmed /// hypothetical protein	-0.473344	0.00315745	0.0725252
173811_at	F53H10.2	hypothetical protein	-0.692956	0.00316972	0.0727332
171764_x_at	clh-1	CLC-type chloride cHannel	-0.491529	0.00319813	0.0727946
173718_s_at	B0457.2 /// WBGene00007178	hypothetical protein /// elastin precusor	-0.495742	0.00319271	0.0727946
175267_at	C15H9.11 /// WBGene00015805	hypothetical protein /// status:Confirmed	-0.706268	0.00318811	0.0727946
179924_at	btb-11 /// WBGene00019700	BTB (Broad/complex/Tramtrack/Bric a brac) domain protein /// locus:btb-11	0.81966	0.00319105	0.0727946
180948_at	F52E1.5 /// WBGene00018694	hypothetical protein /// status:Partially_confirmed	-0.54271	0.00319618	0.0727946
188976_s_at	H05L14.1 /// WBGene00010366	hypothetical protein /// casein kinase	-0.932582	0.00318845	0.0727946
191840_s_at	T25B9.1 /// WBGene00012007	hypothetical protein /// glycine C-acetyltransferase	-0.912955	0.00317761	0.0727946
193924_at	pgp-3 /// WBGene00003997	P-GlycoProtein related /// locus:pgp-3	-0.653609	0.00319341	0.0727946
179015_at	F53F1.6 /// WBGene00009984	hypothetical protein /// status:Partially_confirmed	-0.403371	0.00320638	0.0728945
180966_s_at	W04B5.1 /// WBGene00021018	hypothetical protein /// status:Confirmed	-0.581643	0.00320897	0.0728945
173905_s_at	ugt-46 /// WBGene00015141	UDP-GlucuronosylTransferase /// locus:ugt-46	-0.921502	0.00321647	0.0729185
192149_s_at	ifb-1	Intermediate Filament, B	-0.87168	0.00321581	0.0729185
175413_s_at	sax-3	Sensory AXon guidance	0.492808	0.00322439	0.0730248
191281_s_at	mec-12 /// WBGene00003175	MEChanosensory abnormality /// locus:mec-12	-0.493898	0.00323497	0.0731912
183307_at	F16B12.6 /// WBGene00008882	hypothetical protein /// status:Partially_confirmed	0.5551	0.00324646	0.0733046
186655_at	T28A11.16 /// WBGene00020878	hypothetical protein /// status:Partially_confirmed	-0.43551	0.00324582	0.0733046
187284_at	C34C12.7 /// WBGene00007926	hypothetical protein /// status:Confirmed	-1.00771	0.00325109	0.0733359
176939_at	spp-23 /// WBGene00021335	SaPosin-like Protein family /// locus:spp-23	-1.04403	0.00325719	0.0733822
177532_at	F22B5.4 /// WBGene00009042	hypothetical protein /// status:Confirmed	-0.617886	0.00326448	0.0733822
178803_at	K06B4.15 /// WBGene00077450	hypothetical protein /// status:Confirmed	-0.488939	0.00326024	0.0733822
190717_s_at	WBGene00012638 /// Y38H8A.4	serine/threonine kinase /// hypothetical protein	-0.902432	0.00326612	0.0733822
174763_s_at	B0280.1	hypothetical protein	0.503723	0.00327111	0.0734021
192808_at	K06A4.5 /// WBGene00010595	hypothetical protein /// locus:haao-1	-0.753092	0.00327349	0.0734021
174136_s_at	pup-2 /// WBGene00019628	Poly(U) Polymerase /// locus:pup-2	0.803551	0.0032831	0.0735447
178129_at	grl-21 /// WBGene00001730	GRound-Like (grd related) /// locus:grl-21	-1.18973	0.00332576	0.0742223
180635_at	F36D4.1 /// WBGene00018087	hypothetical protein /// status:Confirmed	-0.492295	0.00333135	0.0742223
181450_at	K02F3.9 /// WBGene00019332	hypothetical protein /// status:Confirmed	-0.494134	0.00333303	0.0742223
181789_at	WBGene00012951 /// Y47H9C.8	status:Confirmed /// hypothetical protein	0.458129	0.00331995	0.0742223
185313_at	WBGene00013127 /// Y52B11A.8	status:Confirmed /// hypothetical protein	0.489075	0.00332862	0.0742223
187881_at	T25D3.3 /// WBGene00020797	hypothetical protein /// serine/threonine dehydratase	-0.463286	0.00332363	0.0742223
183154_at	WBGene00012439 /// Y12A6A.1	status:Confirmed /// hypothetical protein	-0.925166	0.00334841	0.0742724
192381_at	ztf-15	Zinc finger Transcription Factor family	0.493709	0.00334445	0.0742724
172591_x_at	C29F9.12 /// WBGene00016226	hypothetical protein /// status:Predicted	0.341375	0.00336526	0.0744658
183920_s_at	btb-10 /// WBGene00019313	BTB (Broad/complex/Tramtrack/Bric a brac) domain protein /// locus:btb-10	0.677605	0.0033703	0.0744658
183996_s_at	pup-3 /// WBGene00019082	Poly(U) Polymerase /// locus:pup-3	0.722232	0.00337003	0.0744658
193612_at	dut-1 /// WBGene00010609	DeoxyUTPase /// locus:dut-1	0.493185	0.00336309	0.0744658
184457_at	btb-14 /// WBGene00013275	BTB (Broad/complex/Tramtrack/Bric a brac) domain protein /// locus:btb-14	-0.439825	0.00337638	0.0745275
184280_at	C16C8.18 /// WBGene00015855	hypothetical protein /// status:Partially_confirmed	-0.78108	0.00338838	0.0747194
179107_s_at	F54D5.5	hypothetical protein	0.574083	0.00339501	0.0747199
188480_at	tni-4 /// WBGene00006586	TropoNin I /// locus:tni-4	-0.985366	0.00339174	0.0747199
191720_at	mek-1	MAP kinase kinase or Erk Kinase	0.44044	0.00339951	0.0747463
177029_at	kbp-4 /// WBGene00022357	KNL (kinetochore null) Binding Protein /// locus:kbp-4	0.611277	0.00341024	0.0749093
182166_at	C44C1.1 /// WBGene00016641	hypothetical protein /// status:Confirmed	-0.552356	0.00341391	0.0749173
187845_at	tag-312 /// WBGene00016344	Temporarily Assigned Gene name /// locus:tag-312	0.338986	0.00342864	0.0750948
193858_s_at	cdk-4	Cyclin-Dependent Kinase family	0.526278	0.00342614	0.0750948
193765_at	eps-8	EPS (human endocytosis) related	-0.675375	0.00344335	0.0753441
181644_at	T21C9.13 /// WBGene00011898	hypothetical protein /// status:Confirmed	0.508072	0.00345335	0.0753443
182059_s_at	spr-5 /// WBGene00005010	Suppressor of PResenilin defect /// locus:spr-5	0.511895	0.0034506	0.0753443
188678_at	phophatase /// WBGene00015661	hypothetical protein /// phophatase	-0.489231	0.00344689	0.0753443
190967_at	C53D6.4 /// WBGene00008281	hypothetical protein /// angiotensin receptor like	0.477967	0.00347751	0.0757253
177706_at	F58D5.7 /// WBGene00010246	hypothetical protein /// status:Confirmed	-0.533915	0.00349563	0.0759643
182204_at	tra-4 /// WBGene00018740	TRAnsformer : XX animals transformed into males /// locus:tra-4	0.555881	0.00349636	0.0759643
173911_s_at	F58F9.7 /// WBGene00019060	hypothetical protein /// acyl-coenzyme A oxidase	0.675367	0.00350348	0.0759984
180237_s_at	npp-4 /// WBGene00003790	Nuclear Pore complex Protein /// locus:npp-4	0.296555	0.00352444	0.0760882
180944_s_at	F14B8.6 /// WBGene00017448	hypothetical protein /// status:Confirmed	-0.680704	0.00352114	0.0760882
183314_at	C29F5.1 /// WBGene00016210	hypothetical protein /// status:Confirmed	-0.684179	0.00352431	0.0760882
192516_at	nac-1 /// WBGene00003517	NADC (Na+-coupled dicarboxylate transporter) family /// locus:nac-1	-0.660776	0.00351832	0.0760882
179730_at	F19C7.1 /// WBGene00017591	hypothetical protein /// status:Confirmed	-0.839427	0.0035311	0.0761594
175439_at	T24A6.20 /// WBGene00020756	hypothetical protein /// status:Confirmed	-0.611535	0.00355383	0.0763336
184075_s_at	ify-1 /// WBGene00002068	Interactor of FizzY protein /// locus:ify-1	0.382178	0.00354549	0.0763336
186487_at	T07D4.2	hypothetical protein	-0.549363	0.00355605	0.0763336
187993_at	lgg-3 /// WBGene00002982	LC3, GABARAP and GATE-16 family /// locus:lgg-3	0.452767	0.00355543	0.0763336
192815_s_at	C55A6.12 /// WBGene00044019	hypothetical protein /// status:Partially_confirmed	-0.710059	0.00359015	0.0769927
175451_at	hrdl-1 /// WBGene00009164	HRD-Like (E3 ubiquitin ligase related) /// locus:hrdl-1	0.439062	0.00360391	0.0772144
179603_at	F57C2.3 /// WBGene00010195	hypothetical protein /// locus:pot-2	0.440669	0.00361169	0.077308
191483_at	ras-2 /// WBGene00004311	R-RAS related /// locus:ras-2	-0.59443	0.00361763	0.0773618
172516_x_at	Y39G8B.1	hypothetical protein	-0.354324	0.00362747	0.0774259
182903_at	WBGene00022735 /// ZK418.6	status:Partially_confirmed /// hypothetical protein	-0.50181	0.00362521	0.0774259
185802_at	F59E11.5 /// WBGene00019111	hypothetical protein /// status:Confirmed	-1.04891	0.00363259	0.0774621
186342_at	C07D10.5 /// WBGene00015569	hypothetical protein /// status:Confirmed	0.770782	0.00363875	0.0774837
192862_s_at	C56A3.4	hypothetical protein	0.438884	0.00364045	0.0774837
180965_at	W04B5.1 /// WBGene00021018	hypothetical protein /// status:Confirmed	-0.424833	0.00364473	0.0775018
187173_at	WBGene00012460 /// Y17G7B.4	status:Confirmed /// hypothetical protein	0.513262	0.00365054	0.0775526
190737_at	F09C12.8 /// WBGene00017279	hypothetical protein /// status:Confirmed	-0.91143	0.00366476	0.0777086
181979_at	C47D12.2 /// WBGene00008136	hypothetical protein /// status:Confirmed	0.38462	0.00367556	0.0778647
181220_at	C53B7.2 /// WBGene00016893	hypothetical protein /// status:Confirmed	-0.564992	0.00368498	0.0779913
192387_at	D1081.4 /// WBGene00008382	hypothetical protein /// guanine nucleotide binding domains	-0.776543	0.00369179	0.0780624
192484_at	inx-5 /// WBGene00002127	INneXin /// locus:inx-5	-0.623023	0.00369914	0.0781448
180909_at	C32H11.4 /// WBGene00007867	hypothetical protein /// status:Confirmed	-1.45557	0.00370911	0.0782822
175009_at	cgef-1	CDC-42 Guanine nucleotide Exchange Factor	0.645466	0.00373018	0.0783638
178833_s_at	T12G3.6 /// WBGene00011741	hypothetical protein /// status:Partially_confirmed	0.450786	0.00372231	0.0783638
187429_s_at	F31E3.4 /// WBGene00017951	hypothetical protein /// status:Partially_confirmed	0.435861	0.00372599	0.0783638
191894_at	ubc-12 /// WBGene00006707	UBiquitin Conjugating enzyme /// locus:ubc-12	0.388924	0.00373029	0.0783638
172045_x_at	hil-7	HIstone H1 Like	1.64221	0.00375698	0.0787789
177084_at	M79.2 /// WBGene00010902	hypothetical protein /// status:Confirmed	-0.736644	0.00376136	0.0787789
180726_s_at	F44D12.2 /// WBGene00009679	hypothetical protein /// status:Confirmed	-0.575447	0.00376398	0.0787789
188603_s_at	dpy-27 /// WBGene00001086	DumPY : shorter than wild-type /// locus:dpy-27	0.591644	0.00376249	0.0787789
175019_at	K03B4.2 /// WBGene00019354	hypothetical protein /// status:Confirmed	0.463474	0.00378162	0.0789385
183908_at	F09F7.5	hypothetical protein	-0.532978	0.00378207	0.0789385
189095_at	ZK593.1	hypothetical protein	-0.604172	0.00377842	0.0789385
194041_s_at	K08E3.4 /// WBGene00010664	hypothetical protein /// Cofilin/tropomyosin-type actin-binding proteins, Src homology domain 3	0.346038	0.00379297	0.079093
192551_at	gta-1 /// WBGene00001794	GABA TransAminase family /// locus:gta-1	-0.63882	0.00379797	0.0791244
178034_s_at	K08C9.1 /// WBGene00010650	hypothetical protein /// status:Confirmed	-0.641392	0.00381543	0.0793066
191616_at	F32G8.4 /// WBGene00009340	hypothetical protein /// Putative membrane protein	-0.694795	0.00381723	0.0793066
175789_s_at	mtm-3	MTM (myotubularin) family	0.314828	0.00383482	0.0793998
177525_s_at	R155.2 /// WBGene00020116	hypothetical protein /// status:Partially_confirmed	-0.401337	0.00383584	0.0793998
180048_at	T06D10.1 /// WBGene00011531	hypothetical protein /// locus:rsbp-1	-0.425312	0.00384277	0.0793998
182304_s_at	F47B3.3 /// WBGene00018527	hypothetical protein /// status:Predicted	-0.574427	0.00383127	0.0793998
187497_at	C02C2.4 /// WBGene00015333	hypothetical protein /// status:Partially_confirmed	-0.316051	0.00383694	0.0793998
186363_at	EEED8.14 /// WBGene00017142	hypothetical protein /// status:Partially_confirmed	0.420901	0.00385043	0.0794072
188183_at	T08G11.2 /// WBGene00044684	hypothetical protein /// status:Partially_confirmed	-0.679196	0.00384795	0.0794072
192830_s_at	T01C3.3 /// WBGene00011320	hypothetical protein /// Zinc finger, C3HC4 type (RING finger)	0.390924	0.00385366	0.0794072
176457_at	icp-1 /// WBGene00002047	InCenP homolog /// locus:icp-1	0.373985	0.00385904	0.0794456
193457_s_at	F52H3.6 /// WBGene00009948	hypothetical protein /// serine/threonine specific protein phosphatase	-0.693131	0.00386352	0.0794656
181690_at	cee-1 /// WBGene00017825	Conserved Edge Expressed protein /// locus:cee-1	0.462063	0.00389562	0.079646
185092_at	K12H6.12 /// WBGene00019691	hypothetical protein /// status:Partially_confirmed	0.37571	0.00389066	0.079646
185158_s_at	C33C12.4 /// WBGene00016336	hypothetical protein /// status:Confirmed	-0.482181	0.00388872	0.079646
189819_s_at	WBGene00014097 /// ZK829.9	glucose transporter /// hypothetical protein	0.721369	0.00387795	0.079646
190183_at	C55A6.4 /// WBGene00008333	hypothetical protein /// alcohol dehydrogenase	-0.710418	0.00389693	0.079646
190621_s_at	WBGene00014007 /// ZK596.2	serine/threonine kinase /// hypothetical protein	-0.53416	0.00387965	0.079646
192113_s_at	spat-3	Suppressor of PAr-Two defect	0.473479	0.00389634	0.079646
176759_s_at	dsl-2 /// WBGene00001104	Delta/Serrate/Lag-2 domain /// locus:dsl-2	0.861685	0.00392856	0.0799013
176801_s_at	WBGene00021787 /// Y51H7C.9	status:Partially_confirmed /// hypothetical protein	-0.542353	0.0039278	0.0799013
180042_at	C34C12.2 /// WBGene00007921	hypothetical protein /// status:Partially_confirmed	0.57061	0.00393768	0.0799013
182446_at	sas-5 /// WBGene00009385	Spindle ASsembly abnormal /// locus:sas-5	0.411644	0.00393518	0.0799013
187385_s_at	tag-76	Temporarily Assigned Gene name	-0.857455	0.0039318	0.0799013
192027_s_at	atf-5 /// WBGene00000221	ATF (cAMP-dependent transciption factor) family /// locus:atf-5	-0.617311	0.00392812	0.0799013
194072_at	nhr-154 /// WBGene00007547	Nuclear Hormone Receptor family /// locus:nhr-154	0.647355	0.00392032	0.0799013
187292_s_at	C05C10.5	hypothetical protein	0.503967	0.00394194	0.0799162
175262_at	fipr-2	FIP (Fungus-Induced Protein) Related	-1.41335	0.0039501	0.0799729
184551_at	dpy-14 /// WBGene00001075	DumPY : shorter than wild-type /// locus:dpy-14	2.33914	0.00395181	0.0799729
189888_s_at	F18E2.1 /// WBGene00008936	hypothetical protein /// acid phophatase like	-0.575968	0.00395936	0.0800542
178820_at	F54D5.4 /// WBGene00010050	hypothetical protein /// status:Confirmed	-0.973406	0.00399166	0.0806324
182787_s_at	Y69H2.3	hypothetical protein	-0.545035	0.00399847	0.0806324
188234_s_at	snf-5 /// WBGene00004904	Sodium:Neurotransmitter symporter Family /// locus:snf-5	-0.814703	0.00399865	0.0806324
171743_x_at	cpg-8	Chondroitin ProteoGlycan	0.358988	0.00400999	0.0806454
176592_at	WBGene00022393 /// Y97E10AL.2	status:Confirmed /// hypothetical protein	0.350845	0.00400636	0.0806454
180698_s_at	inx-15 /// WBGene00002137	INneXin /// locus:inx-15	-0.675914	0.00400655	0.0806454
182848_at	tag-319 /// WBGene00016243	Temporarily Assigned Gene name /// locus:tag-319	0.444847	0.00401878	0.080679
183378_at	F55G11.8 /// WBGene00010128	hypothetical protein /// status:Confirmed	-0.997225	0.00401879	0.080679
172426_x_at	F20A1.1 /// WBGene00017613	hypothetical protein /// status:Confirmed	-0.519751	0.0040233	0.080693
173923_at	cids-2	pol II C-terminal Interaction Domain Suppressor	0.520389	0.00403019	0.080693
188416_s_at	adr-2 /// WBGene00000080	Adenosine Deaminase that acts on RNA /// locus:adr-2	0.419659	0.00402805	0.080693
184291_s_at	T24C12.3 /// WBGene00020765	hypothetical protein /// status:Partially_confirmed	-0.709371	0.00405044	0.0810266
177785_s_at	T04D3.5 /// WBGene00011434	hypothetical protein /// status:Confirmed	0.606436	0.00406957	0.0813375
181002_at	F42A9.8 /// WBGene00018337	hypothetical protein /// status:Partially_confirmed	0.457606	0.00407653	0.0814046
186333_at	C16C8.11 /// WBGene00015849	hypothetical protein /// status:Confirmed	0.570872	0.00408279	0.0814577
187328_s_at	isw-1 /// WBGene00002169	yeast ISW (imitation SWI) homolog /// locus:isw-1	0.464025	0.00411067	0.0818696
172717_x_at	slo-2	SLOwpoke potassium channel family	-0.374628	0.00412879	0.0818904
176217_at	WBGene00013197 /// Y54E5A.1	status:Partially_confirmed /// hypothetical protein	-0.545793	0.00413343	0.0818904
178717_at	cpg-3 /// WBGene00011063	Chondroitin ProteoGlycan /// locus:cpg-3	0.471508	0.00413039	0.0818904
181140_at	T19D2.3 /// WBGene00020568	hypothetical protein /// status:Confirmed	-0.435591	0.00412302	0.0818904
181348_at	F26A1.1 /// WBGene00017801	hypothetical protein /// status:Confirmed	0.487732	0.0041236	0.0818904
183913_s_at	T10E9.3 /// WBGene00020413	hypothetical protein /// status:Partially_confirmed	-0.71851	0.00412192	0.0818904
175398_s_at	dhs-4 /// WBGene00000968	DeHydrogenases, Short chain /// locus:dhs-4	-0.454383	0.00415855	0.0821575
176430_s_at	C30F12.4 /// WBGene00016263	hypothetical protein /// status:Confirmed	0.537898	0.00415258	0.0821575
178340_at	K08H2.3 /// WBGene00010690	hypothetical protein /// status:Partially_confirmed	0.634593	0.00416169	0.0821575
182778_at	WBGene00013340 /// Y59A8A.3	status:Confirmed /// hypothetical protein	0.350893	0.00415687	0.0821575
193838_s_at	clec-49 /// WBGene00012251	C-type LECtin /// locus:clec-49	-0.566644	0.0041687	0.0821575
194150_x_at	mtl-2	MeTaLlothionein	0.822998	0.00416704	0.0821575
176434_s_at	WBGene00013693 /// Y105E8B.9	status:Partially_confirmed /// hypothetical protein	-0.654572	0.00417973	0.0823033
175801_at	elt-3	Erythroid-Like Transcription factor family	-0.534388	0.0042029	0.0826874
172654_x_at	Y71F9B.13	hypothetical protein	-0.482143	0.00422804	0.0827956
177264_at	M110.3 /// WBGene00010913	hypothetical protein /// status:Confirmed	0.510509	0.00421577	0.0827956
180018_at	F56F4.8 /// WBGene00045498	hypothetical protein /// status:Partially_confirmed	0.957665	0.00421648	0.0827956
180976_s_at	cbd-1 /// WBGene00010351	Chitin-Binding Domain protein /// locus:cbd-1	0.382486	0.00422552	0.0827956
192832_s_at	vha-4 /// WBGene00006913	Vacuolar H ATPase /// locus:vha-4	-0.392571	0.00422167	0.0827956
193975_at	WBGene00012782 /// Y43C5A.2	Fibrinogen beta and gamma chains, C-terminal globular domain /// hypothetical protein	-0.583444	0.00423035	0.0827956
177770_s_at	spd-2 /// WBGene00004953	SPindle Defective /// locus:spd-2	0.504345	0.00426525	0.0832752
190499_s_at	clec-5 /// WBGene00016450	C-type LECtin /// locus:clec-5	-0.8233	0.0042659	0.0832752
192370_at	T19B4.3 /// WBGene00020557	hypothetical protein /// adenine phosphoribosyltransferase	-0.418815	0.00426474	0.0832752
178409_s_at	lys-6 /// WBGene00003095	LYSozyme /// locus:lys-6	-0.625343	0.00428223	0.083522
171736_x_at	sex-1 /// WBGene00004786	Signal Element on X /// locus:sex-1	0.799624	0.00430336	0.0838541
175309_at	csb-1 /// WBGene00000803	human CSB (Cockayne Syndrome B) homolog /// locus:csb-1	0.520397	0.00430667	0.0838541
185233_at	scrm-8 /// WBGene00019530	SCRaMblase (phospholipid scramblase) /// locus:scrm-8	-0.35123	0.00431924	0.0840265
177574_at	F31C3.5 /// WBGene00009287	hypothetical protein /// status:Partially_confirmed	0.455186	0.00434135	0.084384
189307_at	F26C11.3	hypothetical protein	0.311391	0.00435799	0.0846348
181011_at	C35E7.9 /// WBGene00016461	hypothetical protein /// status:Confirmed	-0.856408	0.00436475	0.0846733
191123_s_at	cbp-1	CBP/p300 homolog	0.436694	0.00436746	0.0846733
176471_at	WBGene00021625 /// Y47D7A.13	status:Partially_confirmed /// hypothetical protein	-1.75241	0.00437614	0.0846966
187761_s_at	C05D2.8 /// WBGene00015469	hypothetical protein /// status:Confirmed	-0.728577	0.00437435	0.0846966
186196_s_at	elo-8 /// WBGene00001246	fatty acid ELOngation /// locus:elo-8	-0.381213	0.00438316	0.0847599
178095_at	ZC168.3	hypothetical protein	0.368309	0.00438865	0.0847935
174326_s_at	C24A1.2	hypothetical protein	0.493861	0.00440066	0.0848277
174789_at	T09B4.5	hypothetical protein	0.999537	0.0044048	0.0848277
176903_at	WBGene00021279 /// Y23H5B.8	status:Partially_confirmed /// hypothetical protein	0.352047	0.00440123	0.0848277
179791_s_at	brd-1 /// WBGene00000265	BaRD homolog (tumor suppressor gene Bard1) /// locus:brd-1	0.409967	0.00440542	0.0848277
185573_at	spp-6 /// WBGene00004991	SaPosin-like Protein family /// locus:spp-6	0.299433	0.00441253	0.0848924
186275_s_at	tbx-34 /// WBGene00006553	T BoX family /// locus:tbx-34	-0.762287	0.00441941	0.0849343
187181_at	ndx-3 /// WBGene00003580	NuDiX family /// locus:ndx-3	-0.506954	0.00442221	0.0849343
173400_s_at	unc-71 /// WBGene00006804	UNCoordinated /// locus:unc-71	0.474942	0.00444291	0.085069
176191_at	WBGene00022172 /// Y71H2AM.7	status:Confirmed /// hypothetical protein	0.497064	0.00444578	0.085069
185022_at	B0238.11 /// WBGene00015075	hypothetical protein /// status:Confirmed	0.406203	0.00445931	0.085069
185518_at	R12C12.6	hypothetical protein	0.398806	0.00443613	0.085069
189904_at	clec-56 /// WBGene00008595	C-type LECtin /// locus:clec-56	-0.842804	0.00445374	0.085069
190212_s_at	F46H5.4 /// WBGene00018520	hypothetical protein /// Rat trg gene product	0.665275	0.00443899	0.085069
191120_at	F55A11.11 /// WBGene00010082	hypothetical protein /// status:Confirmed	-0.751656	0.00445346	0.085069
192721_at	F25B3.4 /// WBGene00009101	hypothetical protein /// serine/threonine protein phosphatase	-0.441236	0.00445732	0.085069
189755_at	W01A11.1 /// WBGene00020909	hypothetical protein /// epoxide hydrolase	0.332795	0.00446541	0.0851137
180263_s_at	C35E7.5	hypothetical protein	0.87727	0.00448058	0.0852591
188637_at	col-53 /// WBGene00000630	COLlagen /// locus:col-53	-0.715265	0.00447846	0.0852591
176754_at	mdt-18 /// WBGene00007018	MeDiaTor /// locus:mdt-18	0.403999	0.00450625	0.0853171
180532_s_at	hex-5 /// WBGene00013497	HEXosaminidase /// locus:hex-5	-0.445483	0.0044968	0.0853171
181869_at	C34B2.4 /// WBGene00016389	hypothetical protein /// status:Partially_confirmed	-0.280015	0.00450246	0.0853171
188337_at	rol-1 /// WBGene00004394	ROLler: helically twisted, animals roll when moving /// locus:rol-1	-0.753608	0.00450494	0.0853171
188947_at	clec-47 /// WBGene00011668	C-type LECtin /// locus:clec-47	-0.886438	0.00450424	0.0853171
190782_at	unc-94	UNCoordinated	0.565744	0.00448827	0.0853171
173403_s_at	cav-1 /// WBGene00000301	CAVeolin /// locus:cav-1	0.748181	0.00452452	0.0855548
186734_s_at	gln-3	GLutamiNe synthetase (glutamate-ammonia ligase)	-0.745042	0.00452637	0.0855548
190849_at	ugt-41 /// WBGene00017336	UDP-GlucuronosylTransferase /// locus:ugt-41	-0.894314	0.00453787	0.0856291
192962_at	T11G6.3 /// WBGene00011718	hypothetical protein /// bacterial regulatory protein UHPC like	-0.792611	0.00453632	0.0856291
188805_at	transferase	hypothetical protein	-0.468572	0.00454602	0.0857114
171835_x_at	rsp-2 /// WBGene00004699	SR Protein (splicing factor) /// locus:rsp-2	0.405851	0.00455966	0.0858971
179286_at	F26F2.7 /// WBGene00009172	hypothetical protein /// status:Confirmed	0.578676	0.00457308	0.0860781
172790_x_at	cyp-13B1	CYtochrome P450 family	0.619999	0.00458774	0.0862017
182604_at	F40E3.2 /// WBGene00018230	hypothetical protein /// status:Partially_confirmed	0.333478	0.00459488	0.0862017
183935_at	fbxc-28 /// WBGene00019922	F-box C protein /// locus:fbxc-28	0.691589	0.0045913	0.0862017
190288_at	AC3.5 /// WBGene00007071	hypothetical protein /// glutamyl aminopeptidase	-0.522852	0.00458939	0.0862017
176151_at	WBGene00022803 /// ZK688.9	status:Confirmed /// hypothetical protein	0.435066	0.00460324	0.0862869
188656_at	peptidase /// WBGene00017553	hypothetical protein /// peptidase	-0.413714	0.00462892	0.0866247
187053_at	C07A9.9 /// WBGene00007405	hypothetical protein /// status:Partially_confirmed	-0.680468	0.00464043	0.0867237
174152_s_at	bli-1 /// WBGene00000251	BLIstered cuticle /// locus:bli-1	-1.30111	0.00465468	0.0867416
177555_at	F09B9.4 /// WBGene00008603	hypothetical protein /// status:Confirmed	-0.634338	0.00464956	0.0867416
177571_at	ubc-25 /// WBGene00006720	UBiquitin Conjugating enzyme /// locus:ubc-25	0.462617	0.00466012	0.0867416
178231_s_at	F33A8.4 /// WBGene00009352	hypothetical protein /// status:Confirmed	0.439548	0.00465928	0.0867416
186562_s_at	Y45F10B.13	hypothetical protein	-0.763824	0.004662	0.0867416
181200_at	T09B4.2 /// WBGene00020376	hypothetical protein /// status:Partially_confirmed	0.445432	0.00468301	0.0870609
192179_s_at	B0303.14 /// WBGene00015132	hypothetical protein /// Giant secretory protein I-C	0.445168	0.00468902	0.0871011
173970_s_at	T01E8.6 /// WBGene00011334	hypothetical protein /// mitochondrial ribosomal protein S14	-0.282265	0.00469305	0.0871043
191449_s_at	cul-5 /// WBGene00000840	CULlin /// locus:cul-5	0.391678	0.00470897	0.0873282
183806_at	F43G6.10 /// WBGene00009662	hypothetical protein /// status:Partially_confirmed	0.681267	0.00471341	0.0873389
173731_s_at	M05D6.5	hypothetical protein	-0.464298	0.00472154	0.0873596
185184_at	WBGene00013297 /// Y57G11B.5	status:Confirmed /// hypothetical protein	-0.365585	0.00472473	0.0873596
189748_s_at	acs-14 /// WBGene00013575	fatty Acid CoA Synthetase family /// locus:acs-5	-0.729927	0.00472611	0.0873596
187483_at	B0416.7	hypothetical protein	-0.718903	0.00473445	0.0874425
183771_at	nrf-5 /// WBGene00003812	Nose Resistant to Fluoxetine /// locus:nrf-5	-0.531092	0.00473899	0.0874549
179601_at	WBGene00013944 /// ZK228.1	status:Predicted /// hypothetical protein	0.312667	0.00474499	0.0874941
187249_s_at	crn-6	Cell-death-Related Nuclease	-0.641114	0.00475297	0.0874988
193351_s_at	atx-3 /// WBGene00006446	human ATX (ataxin) related /// locus:atx-3	0.46025	0.00474998	0.0874988
188278_s_at	tni-3 /// WBGene00006585	TropoNin I /// locus:tni-3	-0.724454	0.00476249	0.0876027
177834_s_at	patr-1 /// WBGene00009661	yeast PAT1(protein associated with topo II) Related /// locus:patr-1	0.398163	0.00478041	0.0877626
190541_at	C30G12.2 /// WBGene00016274	hypothetical protein /// Alcohol dehydrogenase	-1.49839	0.00478108	0.0877626
190995_at	alh-9 /// WBGene00000115	ALdehyde deHydrogenase /// locus:alh-9	-0.405515	0.00478282	0.0877626
180062_s_at	T22C1.11 /// WBGene00011920	hypothetical protein /// status:Partially_confirmed	0.462452	0.00478944	0.0878129
175456_at	W05H9.4 /// WBGene00021051	hypothetical protein /// status:Partially_confirmed	0.476077	0.00480694	0.0880624
172853_x_at	msp-36 /// WBGene00003432	Major Sperm Protein /// locus:msp-36	-3.71972	0.00482896	0.0881588
173499_s_at	tag-308	Temporarily Assigned Gene name	-0.438889	0.00482968	0.0881588
173650_s_at	col-63 /// WBGene00000639	COLlagen /// locus:col-63	-1.23417	0.00481993	0.0881588
193956_at	ccch-5 /// WBGene00013319	CCCH-type zinc finger transcription factor /// locus:ccch-5	0.566674	0.00483169	0.0881588
193822_at	T19D12.1 /// WBGene00020576	hypothetical protein /// A. faecalis PHB depolymerase; zinc finger protein 40	-0.665957	0.00483618	0.0881697
178267_at	pen-2 /// WBGene00003975	Presenilin ENhancer (enhancer of sel-12(null)) /// locus:pen-2	0.478767	0.00486005	0.0884622
194151_x_at	mtl-2	MeTaLlothionein	0.770203	0.0048589	0.0884622
192066_at	Y58G8A.4	hypothetical protein	-0.560077	0.00487009	0.0885737
179515_at	T27F6.7 /// WBGene00012106	hypothetical protein /// status:Confirmed	0.583199	0.00487814	0.088649
172925_x_at	msp-59 /// WBGene00003452	Major Sperm Protein /// locus:msp-59	-3.47776	0.00490921	0.0887006
173135_s_at	toca-2	TOCA (Transducer Of Cdc42-dependent Actin assembly) homolog	0.580935	0.0049142	0.0887006
174291_s_at	ttr-41 /// WBGene00017374	TransThyretin-Related family domain /// locus:ttr-41	-0.595527	0.00492928	0.0887006
175887_s_at	F54A3.6 /// WBGene00018785	hypothetical protein /// status:Partially_confirmed	0.475328	0.00493587	0.0887006
176626_at	mlc-1 /// WBGene00003369	Myosin Light Chain /// locus:mlc-1	-0.965883	0.00493517	0.0887006
185982_s_at	R02D3.8 /// WBGene00019825	hypothetical protein /// status:Partially_confirmed	0.479126	0.00488575	0.0887006
187612_s_at	F47D12.7 /// WBGene00018563	hypothetical protein /// status:Partially_confirmed	-0.631443	0.00492566	0.0887006
188102_s_at	ptr-2 /// WBGene00004217	PaTched Related family /// locus:ptr-2	0.410347	0.0048924	0.0887006
189371_s_at	R07H5.8 /// WBGene00011128	hypothetical protein /// adenosine kinase	-0.444404	0.00492427	0.0887006
189530_s_at	wht-7	WHiTe (Drosophila) related ABC transporte	0.354407	0.00489437	0.0887006
191221_at	gst-36 /// WBGene00001784	Glutathione S-Transferase /// locus:gst-36	-0.711518	0.00490526	0.0887006
194056_s_at	clec-62	C-type LECtin	-0.891389	0.00490545	0.0887006
173200_s_at	inx-2 /// WBGene00002124	INneXin /// locus:inx-2	0.823582	0.00494712	0.0888322
187019_at	F37C12.10 /// WBGene00018153	hypothetical protein /// status:Confirmed	-0.315211	0.00496824	0.0891104
188189_at	ins-34 /// WBGene00002117	INSulin related /// locus:ins-34	0.590842	0.00497049	0.0891104
191321_s_at	mcm-2	yeast MCM (licensing factor) related	0.345185	0.0049818	0.0892425
179858_at	C49C8.5 /// WBGene00016769	hypothetical protein /// status:Confirmed	-0.653116	0.0050236	0.08992
175962_s_at	K12H4.7	hypothetical protein	-0.752361	0.00503939	0.0901313
181923_at	sfxn-1.1 /// WBGene00007080	SideroFleXiN (mitochondrial iron transporter) /// locus:sfxn-1.1	-0.516227	0.00507189	0.0905694
184577_at	tbx-39 /// WBGene00006558	T BoX family /// locus:tbx-39	0.29676	0.00506795	0.0905694
187189_at	mel-47 /// WBGene00017132	Maternal Effect Lethal /// locus:mel-47	0.342727	0.00509554	0.0909201
172927_x_at	msp-65 /// WBGene00003458	Major Sperm Protein /// locus:msp-65	-3.40696	0.00510899	0.0910164
179787_at	H36L18.2 /// WBGene00010424	hypothetical protein /// status:Confirmed	-0.736273	0.00510617	0.0910164
174771_at	cam-1	CAN cell Migration defective	0.480029	0.00513084	0.0912826
191535_at	T28F4.3 /// WBGene00012138	hypothetical protein /// protein-tyrosine phosphatase	-0.34367	0.005132	0.0912826
172974_s_at	F19C7.1 /// WBGene00017591	hypothetical protein /// status:Confirmed	-0.677344	0.00513956	0.0913452
175854_s_at	M70.3	hypothetical protein	-0.521943	0.00514844	0.0914312
184248_at	cey-2 /// WBGene00000473	Y-box /// locus:cey-2	0.388645	0.00515571	0.0914886
181017_at	C16A3.4 /// WBGene00015809	hypothetical protein /// status:Confirmed	0.294304	0.00516151	0.0915057
184821_s_at	E03H12.7 /// WBGene00017114	hypothetical protein /// status:Partially_confirmed	-0.813896	0.00516476	0.0915057
189668_at	ceh-38	Homeobox	0.680165	0.00517024	0.091531
172024_x_at	clh-1	CLC-type chloride cHannel	-0.438589	0.00517893	0.0915416
179907_at	T20H4.2 /// WBGene00020635	hypothetical protein /// status:Partially_confirmed	-0.390615	0.00517508	0.0915416
192648_at	C18H9.5 /// WBGene00016003	hypothetical protein /// sodium/phosphate transport protein	-0.607741	0.0052053	0.091936
190873_at	cyn-10	CYclophyliN	0.420815	0.0052312	0.0923213
175050_at	elt-6 /// WBGene00001253	Erythroid-Like Transcription factor family /// locus:elt-6	0.526657	0.00524178	0.092436
174848_s_at	F14B4.1 /// WBGene00008779	hypothetical protein /// LDL receptor-related protein	0.832072	0.00525148	0.0925348
177935_at	T05F1.2 /// WBGene00011489	hypothetical protein /// status:Confirmed	0.379799	0.00527219	0.0926833
188926_s_at	WBGene00013039 /// Y49E10.20	CD36 family /// hypothetical protein	0.345906	0.00526966	0.0926833
190805_at	his-35 /// WBGene00001909	HIStone /// locus:his-35	-0.515901	0.00526462	0.0926833
177774_at	F31C3.2	hypothetical protein	0.457545	0.00530304	0.0929518
179359_at	W01D2.5 /// WBGene00012182	hypothetical protein /// status:Confirmed	0.379702	0.0053039	0.0929518
181097_at	T21H3.1	hypothetical protein	-0.471867	0.00530094	0.0929518
188236_s_at	nos-2 /// WBGene00003784	NanOS related /// locus:nos-2	0.473189	0.00530342	0.0929518
178839_s_at	npp-22 /// WBGene00007118	Nuclear Pore complex Protein /// locus:npp-22	0.300892	0.00531088	0.0930021
179360_s_at	T16G1.7 /// WBGene00011801	hypothetical protein /// status:Partially_confirmed	0.522344	0.00531796	0.093054
174531_at	C25H3.12 /// WBGene00016121	hypothetical protein /// status:Partially_confirmed	0.568751	0.0053351	0.0932818
180295_s_at	WBGene00013405 /// Y63D3A.4	status:Confirmed /// hypothetical protein	0.348242	0.0053523	0.093438
191856_s_at	myo-3 /// WBGene00003515	MYOsin heavy chain structural genes /// locus:myo-3	-1.04605	0.00534965	0.093438
182163_s_at	F44E7.5	hypothetical protein	-0.504822	0.00536094	0.0935167
172462_x_at	F07C6.4	hypothetical protein	0.437835	0.00536574	0.0935265
187059_at	pqn-87	Prion-like-(Q/N-rich)-domain-bearing protein	0.504689	0.00536976	0.0935265
172449_x_at	K06B9.4 /// WBGene00019441	hypothetical protein /// status:Partially_confirmed	0.651083	0.00538655	0.0937466
172490_at	F39F10.4 /// WBGene00018204	hypothetical protein /// status:Confirmed	0.52709	0.00539093	0.0937508
174785_at	unc-52	UNCoordinated	-0.926763	0.00540136	0.09386
180758_at	nlp-6 /// WBGene00003744	Neuropeptide-Like Protein /// locus:nlp-6	-0.600439	0.00542151	0.0940656
189822_s_at	snb-2 /// WBGene00004898	SyNaptoBrevin related /// locus:snb-2	-0.392945	0.00542002	0.0940656
174471_at	Y67D8C.9	hypothetical protein	0.371215	0.00543462	0.0942209
181955_at	K04B12.3 /// WBGene00010551	hypothetical protein /// locus:smg-8	0.547042	0.00544337	0.0943004
174769_at	F18C5.10 /// WBGene00017563	hypothetical protein /// status:Confirmed	0.45248	0.00545229	0.0943335
175261_s_at	F25B4.2 /// WBGene00017766	hypothetical protein /// status:Confirmed	0.604007	0.0054599	0.0943335
179435_at	T04B2.3	hypothetical protein	-0.606825	0.00546613	0.0943335
187920_at	sir-2.2	yeast SIR related	-0.452234	0.00545494	0.0943335
189081_at	aminoacylase-1 /// WBGene00007509	hypothetical protein /// aminoacylase-1	-0.905686	0.00546603	0.0943335
178100_at	K08H2.4 /// WBGene00010691	hypothetical protein /// status:Partially_confirmed	0.457613	0.005481	0.0944509
187541_at	WBGene00022452 /// Y110A2AR.1	status:Confirmed /// hypothetical protein	0.449568	0.00548129	0.0944509
173886_at	Y45G5AM.9	hypothetical protein	0.854181	0.00548834	0.094483
183194_s_at	F08F3.6 /// WBGene00017263	hypothetical protein /// status:Confirmed	0.448392	0.0054915	0.094483
185302_s_at	WBGene00013719 /// Y106G6H.6	status:Confirmed /// hypothetical protein	0.587841	0.00549606	0.0944897
174562_s_at	rbr-2 /// WBGene00004319	RB (Retinoblastoma Binding protein) Related /// locus:rbr-2	0.43554	0.00552594	0.0945635
174588_at	gei-3	GEX Interacting protein	-0.583833	0.00553096	0.0945635
176427_s_at	exoc-8	EXOCyst component	0.323497	0.00551771	0.0945635
178261_at	K09E4.1 /// WBGene00010719	hypothetical protein /// status:Confirmed	-0.655095	0.00553366	0.0945635
178376_s_at	WBGene00014141 /// ZK899.2	status:Partially_confirmed /// hypothetical protein	-0.44704	0.0055325	0.0945635
189131_at	R05D3.3 /// WBGene00019878	hypothetical protein /// Zinc finger	-0.435715	0.00551079	0.0945635
190323_s_at	C52E4.5 /// WBGene00008258	hypothetical protein /// alpha 1,2, mannosidase	-0.958283	0.00553379	0.0945635
194194_x_at	Y44E3A.6	hypothetical protein	0.325119	0.00552299	0.0945635
191832_at	ucr-2.1	Ubiquinol-Cytochrome c oxidoReductase complex	-0.429629	0.00555342	0.0947512
192040_s_at	myo-2 /// WBGene00003514	MYOsin heavy chain structural genes /// locus:myo-2	-1.20714	0.00557035	0.0949015
173775_at	rab-8 /// WBGene00004272	RAB family /// locus:rab-8	0.472886	0.00557672	0.0949142
173878_at	nhr-2 /// WBGene00003601	Nuclear Hormone Receptor family /// locus:nhr-2	0.627166	0.00557948	0.0949142
193088_at	rga-1	Rho GTPase Activating protein	0.410032	0.00560213	0.0952277
175231_s_at	C17E7.9	hypothetical protein	0.519557	0.00561028	0.0952948
181179_s_at	F10D11.2 /// WBGene00008648	hypothetical protein /// status:Confirmed	0.428757	0.00563067	0.0954977
182902_at	F36A4.4 /// WBGene00018083	hypothetical protein /// status:Partially_confirmed	-1.02242	0.00563028	0.0954977
188157_at	taf-11.3 /// WBGene00006395	TAF (TBP-associated transcription factor) family /// locus:taf-11.3	0.427599	0.00565079	0.0956954
191285_at	lin-15A /// WBGene00023498	abnormal cell LINeage /// locus:lin-15A	0.48987	0.0056486	0.0956954
174067_at	F33H1.4 /// WBGene00009365	hypothetical protein /// status:Partially_confirmed	0.685396	0.00566177	0.0957219
175162_s_at	C08F1.10 /// WBGene00015613	hypothetical protein /// status:Confirmed	0.80867	0.00566539	0.0957219
176039_at	clec-164 /// WBGene00021949	C-type LECtin /// locus:clec-164	0.326812	0.0056709	0.0957219
177568_at	F33H1.4 /// WBGene00009365	hypothetical protein /// status:Partially_confirmed	0.571897	0.00567351	0.0957219
180476_at	K07E1.1 /// WBGene00019489	hypothetical protein /// status:Confirmed	-0.740571	0.00566852	0.0957219
186681_at	WBGene00021378 /// Y37E11B.6	status:Confirmed /// hypothetical protein	0.484412	0.00569818	0.0960579
187975_s_at	gei-6 /// WBGene00001563	GEX Interacting protein /// locus:gei-6	0.435599	0.00570191	0.0960579
178039_at	set-10 /// WBGene00009370	SET (trithorax/polycomb) domain containing /// locus:set-10	0.497274	0.00570976	0.0961186
180199_s_at	Y41E3.16	hypothetical protein	0.385035	0.00572047	0.0962272
173753_s_at	tag-349	Temporarily Assigned Gene name	0.404835	0.00576752	0.0964439
173988_at	cfz-2	Caenorhabditis FriZzled homolog	0.48141	0.0057487	0.0964439
175471_s_at	T24D1.5 /// WBGene00011988	hypothetical protein /// status:Confirmed	0.409609	0.00574682	0.0964439
175843_s_at	ubc-9 /// WBGene00006706	UBiquitin Conjugating enzyme /// locus:ubc-9	0.295263	0.00577171	0.0964439
178257_at	K10C3.4 /// WBGene00010731	hypothetical protein /// status:Partially_confirmed	0.350117	0.00576188	0.0964439
182642_s_at	pqn-55 /// WBGene00004140	Prion-like-(Q/N-rich)-domain-bearing protein /// locus:pqn-55	0.551724	0.00576054	0.0964439
184389_at	WBGene00021269 /// Y23H5A.2	status:Partially_confirmed /// hypothetical protein	0.55012	0.00575532	0.0964439
187682_s_at	har-1 /// WBGene00007630	HemiAsterlin Resistant /// locus:har-1	-0.409498	0.00574481	0.0964439
193673_s_at	WBGene00012834 /// Y43F8C.13	Inosine-uridine preferring nucleoside hydrolase /// hypothetical protein	-0.568173	0.00576813	0.0964439
194020_s_at	kin-16 /// WBGene00002200	protein KINase /// locus:kin-16	-0.688652	0.00577612	0.0964463
194136_s_at	unc-22	UNCoordinated	-0.935941	0.00578621	0.0965436
190140_at	M01A10.1 /// WBGene00019692	hypothetical protein /// DNA-binding protein	0.316155	0.00579134	0.0965579
184002_at	clc-1 /// WBGene00000522	CLaudin-like in Caenorhabditis /// locus:clc-1	-0.838665	0.00579869	0.0966093
173104_at	snr-2 /// WBGene00004915	Small Nuclear Ribonucleoprotein /// locus:snr-2	0.324699	0.00580703	0.096677
185066_s_at	mdt-8	MeDiaTor	0.377626	0.00584742	0.0972547
186711_s_at	B0464.6 /// WBGene00007186	hypothetical protein /// status:Confirmed	0.346882	0.00585454	0.0972547
188838_at	srh-70 /// WBGene00005291	Serpentine Receptor, class H /// locus:srh-70	0.360725	0.00585463	0.0972547
174162_s_at	hcp-6	HoloCentric chromosome binding Protein	0.572805	0.00586294	0.0972765
174965_s_at	meg-1 /// WBGene00010492	Maternal Effect Germ-cell defective /// locus:meg-1	0.465759	0.00587313	0.0972765
175353_s_at	unc-89	UNCoordinated	-0.514088	0.005865	0.0972765
177016_at	WBGene00021658 /// Y48G1A.2	status:Confirmed /// hypothetical protein	0.750288	0.00587126	0.0972765
192544_s_at	set-16 /// WBGene00011729	SET (trithorax/polycomb) domain containing /// locus:set-16	0.441754	0.00587944	0.0973096
175816_at	dat-1 /// WBGene00000934	DopAmine transporter /// locus:dat-1	-0.286691	0.00589461	0.0974894
191274_s_at	pcp-3 /// WBGene00003958	Prolyl Carboxy Peptidase like /// locus:pcp-3	-1.32164	0.00591667	0.0977114
191706_at	W01C9.4 /// WBGene00012177	hypothetical protein /// 2,4-dienoyl-CoA reductase	-0.584099	0.00591523	0.0977114
179740_s_at	egl-26 /// WBGene00001193	EGg Laying defective /// locus:egl-26	0.449573	0.00594087	0.0980394
187827_s_at	F46F11.9	hypothetical protein	0.369605	0.00595478	0.0981974
190966_at	C11E4.2 /// WBGene00007517	hypothetical protein /// glutathione peroxidase	-1.0234	0.00595921	0.0981989
175002_at	F22D6.2 /// WBGene00009050	hypothetical protein /// status:Confirmed	0.473112	0.00597516	0.09839
190616_at	R12C12.1	hypothetical protein	-0.678724	0.00598502	0.0984808
189546_s_at	ceh-49 /// WBGene00017538	Homeobox /// locus:ceh-49	0.69929	0.00600657	0.0987635
173959_at	skr-21 /// WBGene00004827	SKp1 Related (ubiquitin ligase complex component) /// locus:skr-21	0.613135	0.00602762	0.0989477
178648_s_at	F30F8.1 /// WBGene00009270	hypothetical protein /// status:Partially_confirmed	0.426051	0.00603089	0.0989477
180875_at	F37E3.3 /// WBGene00018158	hypothetical protein /// status:Confirmed	-0.599472	0.00602988	0.0989477
184321_at	C13F10.6 /// WBGene00015745	hypothetical protein /// status:Partially_confirmed	0.338504	0.00604697	0.0991396
194022_s_at	F43G9.10 /// WBGene00009671	hypothetical protein /// locus:mfap-1	0.428151	0.00605291	0.0991652
182839_at	Y11D7A.3	hypothetical protein	-0.704244	0.00606282	0.0992557
180101_s_at	W05F2.3 /// WBGene00021035	hypothetical protein /// status:Confirmed	0.445095	0.0060707	0.0993128
187261_s_at	B0228.7 /// WBGene00015064	hypothetical protein /// status:Confirmed	-0.496633	0.00609481	0.0996352
194228_x_at	T22H2.6	hypothetical protein	-0.446334	0.00611711	0.0999275
