# Supplementary material for: Anti-Inflammatory Lactobacillus rhamnosus CNCM I-3690 Strain Protects against Oxidative Stress and Increases Lifespan in Caenorhabditis elegans
Source: PLoS One. 2012 Dec 26;7(12):e52493. doi: 10.1371/journal.pone.0052493 (PMC3530454; doi:10.1371/journal.pone.0052493)
Supplement: Supplementary Material S3 — List of the 18 genes differentially expressed in C. elegans fed with L. rhamnosus CNCM I-3690 versus L. rhamnosus CNCM I-4317 and in C. elegans fed with L. rhamnosus CNCM I-3690 versus E. coli OP50. C. elegans N2 wild-type strain was fed with the three strains L. rhamnosus CNCM I-3690, L. rhamnosus CNCM I-4317 and E. coli OP50 during 3 days. Transcriptome profiling was performed comparing worms fed with the three bacterial strains. RNA samples were hybridized (in triplicate) onto C. elegans Genome Array (Affymetrix), for details see Materials. Genes were considered differentially expressed when the multiple testing adjusted P-value<0,01. (XLS) [file pone.0052493.s006.xls]

## Sheet: Sheet1
Supplemental Table SD3. 18 differentially expressed genes between C.elegans fed with L.rhamnosus strain CNCM I-3690 and CNCM I-4317 strains and with CNCM I-3690 and control strain E.coli OP50 after 3 days of feeding. Genes are sort by their adjusted p-value.
Probe set ID	Gene Symbol	Description	logFC	P-Value	adjusted p-Value
175705_s_at	lec-11	gaLECtin	1.43271	1.26654e-06	0.0286554
177629_at	WBGene00014003 /// ZK593.3	status:Partially_confirmed /// hypothetical protein	1.24946	4.5651e-06	0.0516427
172069_x_at	cpr-3 /// WBGene00000783	Cysteine PRotease related /// locus:cpr-3	1.22439	3.06657e-05	0.0546169
174206_at	T10B10.3 /// WBGene00011680	hypothetical protein /// status:Confirmed	-0.849232	1.58286e-05	0.0546169
179642_at	spp-16 /// WBGene00005001	SaPosin-like Protein family /// locus:spp-16	0.824931	3.13136e-05	0.0546169
183322_at	C06A12.3	hypothetical protein	0.699124	1.94323e-05	0.0546169
184003_s_at	clc-1 /// WBGene00000522	CLaudin-like in Caenorhabditis /// locus:clc-1	1.261	2.58828e-05	0.0546169
193255_at	T04F3.1 /// WBGene00011436	hypothetical protein /// 1-aminocyclopropane-1-carboxylate synthase	1.16401	1.65929e-05	0.0546169
182163_s_at	F44E7.5	hypothetical protein	0.867957	4.47954e-05	0.0710904
190294_at	F33A8.6 /// WBGene00009354	hypothetical protein /// Protein phosphatase 2C	-0.683597	4.71318e-05	0.0710904
173737_at	acl-12 /// WBGene00015295	ACyLtransferase-like /// locus:acl-12	1.31913	6.88231e-05	0.0778562
192338_at	hsp-12.3 /// WBGene00002012	Heat Shock Protein /// locus:hsp-12.3	0.902567	6.24121e-05	0.0778562
188674_at	Peroxidase	hypothetical protein	0.781653	7.32973e-05	0.0789691
180098_s_at	F49E2.5	hypothetical protein	1.19367	7.78417e-05	0.0800531
191864_s_at	D2092.1	hypothetical protein	0.696137	9.36981e-05	0.08833
181462_at	W03D8.8 /// WBGene00020989	hypothetical protein /// status:Partially_confirmed	1.27677	0.000107178	0.0969964
172793_x_at	cpr-3 /// WBGene00000783	Cysteine PRotease related /// locus:cpr-3	1.32299	0.000113101	0.0981643
192459_s_at	arf-1.1 /// WBGene00000190	ADP-Ribosylation Factor related /// locus:arf-1.1	1.84082	0.000117146	0.0981643
