# Supplementary material for: Anti-Inflammatory Lactobacillus rhamnosus CNCM I-3690 Strain Protects against Oxidative Stress and Increases Lifespan in Caenorhabditis elegans
Source: PLoS One. 2012 Dec 26;7(12):e52493. doi: 10.1371/journal.pone.0052493 (PMC3530454; doi:10.1371/journal.pone.0052493)
Supplement: Supplementary Material S4 — List of the 7 differentially expressed genes not shared between C. elegans fed with L. rhamnosus CNCM I-3690 versus L. rhamnosus CNCM I-4317 and in C. elegans fed with L. rhamnosus CNCM I-3690 versus E. coli OP50. C. elegans N2 wild-type strain was fed with the three strains L. rhamnosus CNCM I-3690, L. rhamnosus CNCM I-4317 and E. coli OP50 during 3 days. Transcriptome profiling was performed comparing worms fed with the three bacterial strains. RNA samples were hybridized (in triplicate) onto C. elegans Genome Array (Affymetrix), for details see Materials. Genes were considered differentially expressed when the multiple testing adjusted P-value<0,01. (XLS) [file pone.0052493.s007.xls]

## Sheet: Sheet1
Supplemental Table SD4. 7 of the 25 genes differentially expressed between C.elegans fed with L.rhamnosus strain CNCM I-3690 and CNCM I-4317 and not found in C. elegans fed with OP50 control strain after 3 days of feeding. Genes are sort by their adjusted p-value.
Probe set ID	Gene Symbol	Description	logFC	P-Value	adjusted p-Value
171769_x_at	F23F12.12 /// WBGene00017756	hypothetical protein /// status:Confirmed	2.94912	1.66119e-05	0.0546169
176230_at	WBGene00022181 /// Y71H2AM.16	locus:pho-9 /// hypothetical protein	1.21302	2.59693e-05	0.0546169
182747_at	R08E5.3 /// WBGene00019963	hypothetical protein /// status:Confirmed	1.41589	2.3924e-05	0.0546169
190899_at	gst-22 /// WBGene00001770	Glutathione S-Transferase /// locus:gst-22	1.78372	3.13821e-05	0.0546169
192578_at	fat-7 /// WBGene00001399	FATty acid desaturase /// locus:fat-7	2.14488	2.62249e-05	0.0546169
175815_at	Y34F4.2	hypothetical protein	1.09284	6.19812e-05	0.0778562
188095_at	ric-3 /// WBGene00004363	Resistance to Inhibitors of Cholinesterase /// locus:ric-3	0.491838	6.70693e-05	0.0778562
