# Supplementary material for: Anti-Inflammatory Lactobacillus rhamnosus CNCM I-3690 Strain Protects against Oxidative Stress and Increases Lifespan in Caenorhabditis elegans
Source: PLoS One. 2012 Dec 26;7(12):e52493. doi: 10.1371/journal.pone.0052493 (PMC3530454; doi:10.1371/journal.pone.0052493)
Supplement: Supplementary Material S5 — List of the 4 differentially expressed genes C. elegans fed for 10 days with L. rhamnosus CNCM I-3690 versus L. rhamnosus CNCM I-4317. C. elegans N2 wild-type strain was fed with both L. rhamnosus strains CNCM I-3690 and CNCM I-4317 during 10 days. Transcriptome profiling was performed comparing worms fed with the two bacterial strains. RNA samples were hybridized (in triplicate) onto C. elegans Genome Array (Affymetrix), for details see Materials. Genes were considered differentially expressed when the multiple testing adjusted P-value<0,01. (XLS) [file pone.0052493.s008.xls]

## Sheet: Sheet1
Supplemental Table S2. Differentially expressed genes between C.elegans fed with L.rhamnosus strain CNCM I-3690 and L.rhamnosus strain CNCM I-4317 after 10 days of feeding. Genes are sort by their adjusted p-value.
Probe set ID	Gene Symbol	Description	logFC	P-Value	adjusted p-Value
183652_at	far-7	Fatty Acid/Retinol binding protein	1.03551	4.14446e-06	0.0351928
186263_at	F43C11.7 /// WBGene00018384	hypothetical protein /// status:Confirmed	0.97181	3.46919e-06	0.0351928
189419_at	F15B9.6 /// WBGene00008850	hypothetical protein /// phospholipase A2	-1.14428	4.66645e-06	0.0351928
172252_x_at	H25K10.4 /// WBGene00010413	hypothetical protein /// status:Partially_confirmed	1.02317	1.76096e-05	0.0996042
