# Supplementary material for: Anti-Inflammatory Lactobacillus rhamnosus CNCM I-3690 Strain Protects against Oxidative Stress and Increases Lifespan in Caenorhabditis elegans
Source: PLoS One. 2012 Dec 26;7(12):e52493. doi: 10.1371/journal.pone.0052493 (PMC3530454; doi:10.1371/journal.pone.0052493)
Supplement: Supplementary Material S6 — List of the 133 differentially expressed genes C. elegans fed for 10 days with L. rhamnosus CNCM I-3690 versus E. coli OP50. C. elegans N2 wild-type strain was fed with L. rhamnosus CNCM I-3690 and E. coli OP50 strains during 10 days. Transcriptome profiling was performed comparing worms fed with the two bacterial strains. RNA samples were hybridized (in triplicate) onto C. elegans Genome Array (Affymetrix), for details see Materials. Genes were considered differentially expressed when the multiple testing adjusted P-value<0,01. (XLS) [file pone.0052493.s009.xls]

## Sheet: Sheet1
Supplemental Table S3. Differentially expressed genes between C.elegans fed with L.rhamnosus strain CNCM I-3690 and control strain E.coli OP50 after 10 days of feeding. Genes are sort by their adjusted p-value.
Probe set ID	Gene Symbol	Description	logFC	p-Value	adjusted p-Value
172252_x_at	H25K10.4 /// WBGene00010413	hypothetical protein /// status:Partially_confirmed	-2.30604	3.20023e-10	3.6582e-06
190002_at	glucosylceramidase /// WBGene00016340	hypothetical protein /// glucosylceramidase	-2.25933	3.23377e-10	3.6582e-06
175104_s_at	F08D12.3	hypothetical protein	-1.15161	7.3722e-09	3.55545e-05
180721_at	ilys-2 /// WBGene00016669	Invertebrate LYSozyme /// locus:ilys-2	3.44341	9.42883e-09	3.55545e-05
183526_at	C14C6.5 /// WBGene00015759	hypothetical protein /// status:Confirmed	2.79652	5.53346e-09	3.55545e-05
189304_at	cyp-35A3 /// WBGene00019565	CYtochrome P450 family /// locus:cyp-35A3	-1.97062	9.25347e-09	3.55545e-05
183527_s_at	C14C6.5 /// WBGene00015759	hypothetical protein /// status:Confirmed	2.91431	2.24592e-08	7.25914e-05
173657_s_at	col-106 /// WBGene00000680	COLlagen /// locus:col-106	-1.32948	1.22419e-07	0.000346215
188010_at	WBGene00012683 /// Y39B6A.24	status:Confirmed /// hypothetical protein	-2.12191	1.72321e-07	0.000433196
187234_s_at	WBGene00022445 /// Y110A2AL.9	status:Confirmed /// hypothetical protein	-1.79787	3.42879e-07	0.000775764
189283_s_at	cyp-35C1 /// WBGene00007362	CYtochrome P450 family /// locus:cyp-35C1	-1.35783	5.96875e-07	0.00122766
189227_at	W07B8.1 /// WBGene00021070	hypothetical protein /// thiol protease	-2.32217	7.63699e-07	0.00143989
177920_at	D1086.3 /// WBGene00008390	hypothetical protein /// status:Confirmed	-2.73223	8.8624e-07	0.0015424
181697_at	fbxa-163 /// WBGene00015598	F-box A protein /// locus:fbxa-163	-0.682628	1.08271e-06	0.00174973
189282_at	cyp-35C1 /// WBGene00007362	CYtochrome P450 family /// locus:cyp-35C1	-1.23677	1.70255e-06	0.00256801
193345_s_at	dhs-19 /// WBGene00000982	DeHydrogenases, Short chain /// locus:dhs-19	-0.758978	3.55137e-06	0.00502186
182599_s_at	W02G9.4 /// WBGene00020954	hypothetical protein /// status:Confirmed	-1.59167	4.93772e-06	0.00657153
189755_at	W01A11.1 /// WBGene00020909	hypothetical protein /// epoxide hydrolase	-0.656705	6.89736e-06	0.00866959
178599_at	spp-12 /// WBGene00004997	SaPosin-like Protein family /// locus:spp-12	-1.99505	7.94404e-06	0.00945968
181156_at	spp-4 /// WBGene00004989	SaPosin-like Protein family /// locus:spp-4	-1.44188	1.12822e-05	0.011211
182575_at	C36C5.5 /// WBGene00016474	hypothetical protein /// status:Partially_confirmed	-1.10159	1.09629e-05	0.011211
185081_at	clec-210 /// WBGene00022261	C-type LECtin /// locus:clec-210	-0.786006	1.01808e-05	0.011211
189280_at	dhs-2	DeHydrogenases, Short chain	-1.71821	1.13968e-05	0.011211
190995_at	alh-9 /// WBGene00000115	ALdehyde deHydrogenase /// locus:alh-9	-0.769491	1.22756e-05	0.0115723
179439_s_at	F11E6.3 /// WBGene00008707	hypothetical protein /// status:Confirmed	-1.41447	1.51837e-05	0.0137413
190270_at	T21D12.12 /// WBGene00020651	hypothetical protein /// protease inhibitor	-1.06599	1.78751e-05	0.0155548
176786_at	F14H12.3 /// WBGene00017471	hypothetical protein /// status:Confirmed	1.43953	2.12785e-05	0.0166009
192739_at	twk-5	TWiK family of potassium channels	-0.61394	2.09297e-05	0.0166009
189469_at	cpr-2 /// WBGene00000782	Cysteine PRotease related /// locus:cpr-2	1.51848	2.29484e-05	0.0167486
184949_s_at	F01F1.14 /// WBGene00017168	hypothetical protein /// status:Partially_confirmed	-0.735872	2.50331e-05	0.0176992
188245_at	col-184 /// WBGene00000757	COLlagen /// locus:col-184	-1.31631	2.82607e-05	0.0193757
189318_at	elo-2 /// WBGene00001240	fatty acid ELOngation /// locus:elo-2	1.53284	3.08842e-05	0.0205516
189561_at	col-181	COLlagen	-1.37321	3.41161e-05	0.021441
175642_s_at	abf-2 /// WBGene00000013	AntiBacterial Factor related /// locus:abf-2	1.22311	3.7955e-05	0.0227392
185557_s_at	lys-7 /// WBGene00003096	LYSozyme /// locus:lys-7	1.75729	3.81918e-05	0.0227392
180097_at	unc-2	UNCoordinated	0.542192	4.16678e-05	0.0235684
188243_at	ins-2 /// WBGene00002085	INSulin related /// locus:ins-2	1.5082	4.08678e-05	0.0235684
190579_at	ugt-23	UDP-GlucuronosylTransferase	0.665861	4.35459e-05	0.0240299
186781_at	F35F10.13 /// WBGene00018062	hypothetical protein /// status:Partially_confirmed	-1.18288	4.62199e-05	0.0243192
190404_s_at	folt-2 /// WBGene00018138	FOLate Transporter family /// locus:folt-2	1.64967	4.6207e-05	0.0243192
176691_at	C45B2.1 /// WBGene00016658	hypothetical protein /// status:Confirmed	-1.49387	5.2013e-05	0.0257787
188335_at	col-122 /// WBGene00000696	COLlagen /// locus:col-122	-1.20308	5.17794e-05	0.0257787
192578_at	fat-7 /// WBGene00001399	FATty acid desaturase /// locus:fat-7	2.01349	5.2412e-05	0.0257787
181450_at	K02F3.9 /// WBGene00019332	hypothetical protein /// status:Confirmed	-0.775433	5.78046e-05	0.0261566
186052_at	Y105C5A.8	hypothetical protein	-0.838721	5.58962e-05	0.0261566
187312_at	WBGene00022440 /// Y110A2AL.3	status:Partially_confirmed /// hypothetical protein	-1.22661	5.5002e-05	0.0261566
193329_at	tag-196 /// WBGene00007055	Temporarily Assigned Gene name /// locus:tag-196	0.534789	5.70085e-05	0.0261566
177218_at	WBGene00021805 /// Y53G8AM.5	status:Partially_confirmed /// hypothetical protein	-0.957378	6.10609e-05	0.0265417
179688_at	lips-11 /// WBGene00020472	LIPaSe related /// locus:lips-11	1.27805	6.09563e-05	0.0265417
182598_at	W02G9.4 /// WBGene00020954	hypothetical protein /// status:Confirmed	-1.18733	6.27424e-05	0.0265417
182970_at	F55G11.4 /// WBGene00010124	hypothetical protein /// status:Confirmed	2.01086	6.33481e-05	0.0265417
174406_at	tir-1	TIR (Toll and Interleukin 1 Receptor) domain protein	0.774725	6.69306e-05	0.0270412
191251_at	ugt-21 /// WBGene00007885	UDP-GlucuronosylTransferase /// locus:ugt-21	-0.763857	6.68801e-05	0.0270412
193758_at	skr-19 /// WBGene00004825	SKp1 Related (ubiquitin ligase complex component) /// locus:skr-19	0.839179	7.28911e-05	0.0289327
182597_at	T07E3.4	hypothetical protein	-0.768449	7.78155e-05	0.0303548
182893_at	F55B11.5 /// WBGene00010087	hypothetical protein /// status:Predicted	-0.59858	7.96469e-05	0.0305426
173803_at	C33D9.5	hypothetical protein	1.03939	8.33616e-05	0.0314343
188893_at	dehydrogenase /// WBGene00010063	hypothetical protein /// dehydrogenase	-0.850497	9.34322e-05	0.0346542
172620_x_at	Y105C5B.12	hypothetical protein	0.684552	0.00010313	0.0376342
189828_s_at	hsp-3 /// WBGene00002007	Heat Shock Protein /// locus:hsp-3	0.603277	0.000109219	0.0392234
178277_at	C34F6.6 /// WBGene00007940	hypothetical protein /// status:Partially_confirmed	-0.543599	0.0001223	0.0425699
191284_at	asah-1 /// WBGene00010769	AcylSphingosine AmidoHydrolase /// locus:asah-1	-1.14915	0.000120733	0.0425699
173480_s_at	cyp-32B1 /// WBGene00021167	CYtochrome P450 family /// locus:cyp-32B1	-0.919895	0.000126495	0.0433628
184124_at	F48C1.8 /// WBGene00018600	hypothetical protein /// status:Partially_confirmed	-0.656923	0.000131565	0.0444277
189911_s_at	col-140	COLlagen	-1.58505	0.000135286	0.0450125
190619_at	C15C8.3 /// WBGene00007605	hypothetical protein /// cathepsin-like protease	-2.7929	0.000140898	0.0462002
173051_s_at	ilys-5	Invertebrate LYSozyme	-0.46673	0.000167573	0.0486068
176787_s_at	F14H12.3 /// WBGene00017471	hypothetical protein /// status:Confirmed	1.597	0.000163878	0.0486068
181874_at	W03F8.6	hypothetical protein	-1.04124	0.000162849	0.0486068
183381_at	C50F7.5 /// WBGene00016845	hypothetical protein /// status:Partially_confirmed	1.3678	0.000167504	0.0486068
190591_at	cat-4 /// WBGene00000298	abnormal CATecholamine distribution /// locus:cat-4	-0.817813	0.000159711	0.0486068
190934_s_at	crt-1 /// WBGene00000802	CalReTiculin /// locus:crt-1	0.602611	0.000155242	0.0486068
191301_s_at	F47B10.2 /// WBGene00009813	hypothetical protein /// histidine ammonia-lyase	0.894341	0.000163982	0.0486068
192407_at	gst-4 /// WBGene00001752	Glutathione S-Transferase /// locus:gst-4	-1.24405	0.000160723	0.0486068
173068_at	scd-2 /// WBGene00004740	Suppressor of Constitutive Dauer formation /// locus:scd-2	0.559167	0.000172767	0.0494793
173698_s_at	cyp-37A1 /// WBGene00008499	CYtochrome P450 family /// locus:cyp-37A1	-1.21282	0.000176346	0.0498729
183704_at	T20F5.7 /// WBGene00020629	hypothetical protein /// status:Confirmed	-0.741672	0.000190841	0.0533059
177368_at	M60.2 /// WBGene00019779	hypothetical protein /// status:Confirmed	1.37859	0.00022226	0.0612231
185270_at	F53E10.4 /// WBGene00018760	hypothetical protein /// locus:irg-3	-1.3663	0.000227303	0.0612231
194255_x_at	ilys-5	Invertebrate LYSozyme	-0.490083	0.000226789	0.0612231
176955_at	ech-7 /// WBGene00001156	Enoyl-CoA Hydratase /// locus:ech-7	0.867625	0.000231337	0.0615765
184602_at	ugt-25 /// WBGene00015692	UDP-GlucuronosylTransferase /// locus:ugt-25	-1.15126	0.000234199	0.0616135
190988_at	ZC410.5	hypothetical protein	-0.827583	0.000246892	0.0642062
172804_x_at	col-124 /// WBGene00000698	COLlagen /// locus:col-124	-1.53399	0.000250944	0.0645184
180679_at	T06E6.10 /// WBGene00011540	hypothetical protein /// status:Partially_confirmed	-0.848973	0.000272051	0.0676391
187047_at	lec-6 /// WBGene00002269	gaLECtin /// locus:lec-6	-0.730134	0.000270344	0.0676391
175218_at	F59C12.4 /// WBGene00045272	hypothetical protein /// status:Confirmed	1.36015	0.000276199	0.0677832
188947_at	clec-47 /// WBGene00011668	C-type LECtin /// locus:clec-47	-1.23864	0.000286103	0.0677832
190469_at	unc-27 /// WBGene00006764	UNCoordinated /// locus:unc-27	-1.00465	0.000285019	0.0677832
190849_at	ugt-41 /// WBGene00017336	UDP-GlucuronosylTransferase /// locus:ugt-41	-1.25429	0.000278989	0.0677832
192404_at	scl-5 /// WBGene00008027	SCP-Like extracellular protein /// locus:scl-5	-1.02573	0.000287611	0.0677832
182286_at	F45E1.4 /// WBGene00018465	hypothetical protein /// status:Partially_confirmed	-0.859029	0.000313767	0.0718564
182411_at	fbxa-107 /// WBGene00012564	F-box A protein /// locus:fbxa-107	-0.823312	0.000314421	0.0718564
175489_at	F18E3.11 /// WBGene00017567	hypothetical protein /// status:Confirmed	-1.07058	0.000333589	0.0754745
179989_at	fbxa-99 /// WBGene00009490	F-box A protein /// locus:fbxa-99	-0.483515	0.000342008	0.0759544
184093_at	M01H9.1 /// WBGene00019717	hypothetical protein /// locus:trx-3	0.683586	0.000344067	0.0759544
180917_at	W02D7.4 /// WBGene00020940	hypothetical protein /// status:Confirmed	-0.657293	0.000358625	0.0780182
172227_x_at	K07A1.6 /// WBGene00010613	hypothetical protein /// status:Confirmed	-0.618576	0.000366705	0.0782708
190763_at	F17C11.17 /// WBGene00077761	hypothetical protein /// status:Confirmed	0.56101	0.000384904	0.0806858
194235_x_at	cutl-20 /// WBGene00018787	CUTiclin-Like /// locus:cutl-20	0.986118	0.000385152	0.0806858
187069_at	WBGene00013266 /// Y57A10A.26	status:Confirmed /// hypothetical protein	0.667606	0.000392007	0.0813685
172284_x_at	fip-2 /// WBGene00020862	Fungus-Induced Protein /// locus:fip-2	-1.27152	0.000415723	0.0855066
187084_at	gst-10 /// WBGene00001758	Glutathione S-Transferase /// locus:gst-10	-1.68462	0.000424103	0.0864443
175448_at	WBGene00013325 /// Y57G11C.36	status:Confirmed /// hypothetical protein	-0.506228	0.000451004	0.0911067
193124_s_at	pdi-2	Protein Disulfide Isomerase	0.697501	0.000461402	0.0923824
177429_s_at	F54E4.3 /// WBGene00010059	hypothetical protein /// status:Confirmed	0.625254	0.000474227	0.0941174
188356_at	col-98 /// WBGene00000673	COLlagen /// locus:col-98	-1.02961	0.000484855	0.09539
177961_at	F54F7.2 /// WBGene00010064	hypothetical protein /// status:Partially_confirmed	0.896287	0.000490455	0.0956598
182951_at	C33G8.3 /// WBGene00016361	hypothetical protein /// status:Partially_confirmed	-0.846984	0.0005035	0.0965398
171805_x_at	hil-3	HIstone H1 Like	0.87469	0.000511257	0.0972032
172661_x_at	his-31 /// WBGene00001905	HIStone /// locus:his-31	0.631257	0.000516918	0.0974605
178558_at	F57G9.3 /// WBGene00010219	hypothetical protein /// status:Confirmed	0.852836	0.000523258	0.0978407
180703_at	ttr-6 /// WBGene00020886	TransThyretin-Related family domain /// locus:ttr-6	-0.842965	0.000535858	0.0993754
