# Supplementary material for: Anti-Inflammatory Lactobacillus rhamnosus CNCM I-3690 Strain Protects against Oxidative Stress and Increases Lifespan in Caenorhabditis elegans
Source: PLoS One. 2012 Dec 26;7(12):e52493. doi: 10.1371/journal.pone.0052493 (PMC3530454; doi:10.1371/journal.pone.0052493)
Supplement: Supplementary Material S7 — List of the 196 differentially expressed genes C. elegans fed for 10 days with L. rhamnosus CNCM I-4317 versus E. coli OP50. C. elegans N2 wild-type strain was fed with L. rhamnosus CNCM I-4317 and E. coli OP50 strains during 10 days. Transcriptome profiling was performed comparing worms fed with the two bacterial strains. RNA samples were hybridized (in triplicate) onto C. elegans Genome Array (Affymetrix), for details see Materials. Genes were considered differentially expressed when the multiple testing adjusted P-value<0,01. (XLS) [file pone.0052493.s010.xls]

## Sheet: Sheet1
Supplemental Table S4. Differentially expressed genes between C.elegans fed with L.rhamnosus strain CNCM I-4317 and control strain E.coli OP50 after 10 days of feeding. Genes are sort by their adjusted p-value.
Probe set ID	Gene Symbol	Description	logFC	P-Value	adjusted p-Value
190002_at	glucosylceramidase /// WBGene00016340	hypothetical protein /// glucosylceramidase	2.18037	5.48003e-10	1.23986e-05
183526_at	C14C6.5 /// WBGene00015759	hypothetical protein /// status:Confirmed	-2.86098	3.98666e-09	3.0066e-05
189304_at	cyp-35A3 /// WBGene00019565	CYtochrome P450 family /// locus:cyp-35A3	2.1212	3.21595e-09	3.0066e-05
183527_s_at	C14C6.5 /// WBGene00015759	hypothetical protein /// status:Confirmed	-2.95095	1.88449e-08	0.000106591
188010_at	WBGene00012683 /// Y39B6A.24	status:Confirmed /// hypothetical protein	2.3625	3.97488e-08	0.000179863
189227_at	W07B8.1 /// WBGene00021070	hypothetical protein /// thiol protease	2.74718	8.17572e-08	0.000308293
189419_at	F15B9.6 /// WBGene00008850	hypothetical protein /// phospholipase A2	1.48585	1.64442e-07	0.000531499
174287_at	skr-19 /// WBGene00004825	SKp1 Related (ubiquitin ligase complex component) /// locus:skr-19	-0.86375	1.93468e-07	0.000547151
180721_at	ilys-2 /// WBGene00016669	Invertebrate LYSozyme /// locus:ilys-2	-2.58902	4.68441e-07	0.00117667
186464_s_at	acl-7 /// WBGene00012911	ACyLtransferase-like /// locus:acl-7	-1.00592	5.20075e-07	0.00117667
172252_x_at	H25K10.4 /// WBGene00010413	hypothetical protein /// status:Partially_confirmed	1.28287	1.14252e-06	0.00215413
190579_at	ugt-23	UDP-GlucuronosylTransferase	-0.885916	1.51003e-06	0.00262803
183876_at	C07G3.2 /// WBGene00015574	hypothetical protein /// locus:irg-1	0.818202	1.67257e-06	0.00269801
182597_at	T07E3.4	hypothetical protein	1.05308	2.06331e-06	0.00291765
190619_at	C15C8.3 /// WBGene00007605	hypothetical protein /// cathepsin-like protease	3.85422	3.8643e-06	0.00485722
178599_at	spp-12 /// WBGene00004997	SaPosin-like Protein family /// locus:spp-12	2.05155	5.69464e-06	0.00678111
174387_at	K03E6.7 /// WBGene00019365	hypothetical protein /// status:Confirmed	-0.754921	6.86202e-06	0.00744279
182479_at	B0454.5 /// WBGene00015196	hypothetical protein /// status:Confirmed	1.02285	6.90823e-06	0.00744279
177920_at	D1086.3 /// WBGene00008390	hypothetical protein /// status:Confirmed	2.25289	9.51853e-06	0.00828295
178968_at	R01E6.7 /// WBGene00010971	hypothetical protein /// status:Partially_confirmed	0.850447	8.36824e-06	0.00828295
180669_s_at	WBGene00021160 /// Y4C6B.6	status:Confirmed /// hypothetical protein	-1.52144	9.19601e-06	0.00828295
182838_s_at	T05E12.3 /// WBGene00011486	hypothetical protein /// status:Confirmed	-1.15631	8.69269e-06	0.00828295
183704_at	T20F5.7 /// WBGene00020629	hypothetical protein /// status:Confirmed	0.981623	9.18803e-06	0.00828295
185557_s_at	lys-7 /// WBGene00003096	LYSozyme /// locus:lys-7	-1.95494	1.146e-05	0.00897067
189283_s_at	cyp-35C1 /// WBGene00007362	CYtochrome P450 family /// locus:cyp-35C1	1.06846	1.14983e-05	0.00897067
192404_at	scl-5 /// WBGene00008027	SCP-Like extracellular protein /// locus:scl-5	1.38978	1.14717e-05	0.00897067
175104_s_at	F08D12.3	hypothetical protein	0.650063	1.30863e-05	0.0098597
186182_s_at	hrg-1 /// WBGene00019830	Heme Responsive Gene /// locus:hrg-1	2.11431	1.35094e-05	0.0098597
189282_at	cyp-35C1 /// WBGene00007362	CYtochrome P450 family /// locus:cyp-35C1	1.03735	1.41897e-05	0.0100326
192179_s_at	B0303.14 /// WBGene00015132	hypothetical protein /// Giant secretory protein I-C	0.828121	1.49382e-05	0.0102417
182930_at	pqn-75	Prion-like-(Q/N-rich)-domain-bearing protein	1.1177	1.64409e-05	0.0108001
180379_s_at	C17F4.7 /// WBGene00015913	hypothetical protein /// status:Confirmed	-2.37472	1.79553e-05	0.0109794
183652_at	far-7	Fatty Acid/Retinol binding protein	-0.916476	1.74859e-05	0.0109794
177974_s_at	F58G1.1 /// WBGene00010263	hypothetical protein /// status:Partially_confirmed	0.681462	2.06654e-05	0.0120179
194146_x_at	F49E2.1	hypothetical protein	0.817405	2.13135e-05	0.0120554
173068_at	scd-2 /// WBGene00004740	Suppressor of Constitutive Dauer formation /// locus:scd-2	-0.678758	2.21473e-05	0.0122215
189469_at	cpr-2 /// WBGene00000782	Cysteine PRotease related /// locus:cpr-2	-1.51616	2.33454e-05	0.0122835
192578_at	fat-7 /// WBGene00001399	FATty acid desaturase /// locus:fat-7	-2.16943	2.30848e-05	0.0122835
186263_at	F43C11.7 /// WBGene00018384	hypothetical protein /// status:Confirmed	-0.812269	2.8269e-05	0.014536
182411_at	fbxa-107 /// WBGene00012564	F-box A protein /// locus:fbxa-107	1.03143	3.10812e-05	0.0156269
194255_x_at	ilys-5	Invertebrate LYSozyme	0.587664	3.45717e-05	0.017004
182575_at	C36C5.5 /// WBGene00016474	hypothetical protein /// status:Partially_confirmed	0.987208	3.78725e-05	0.0182312
180946_at	ilys-3 /// WBGene00016670	Invertebrate LYSozyme /// locus:ilys-3	-3.05441	3.99254e-05	0.0185556
191784_s_at	clec-145 /// WBGene00013013	C-type LECtin /// locus:clec-145	1.02589	4.01867e-05	0.0185556
187323_at	F13D12.6 /// WBGene00008741	hypothetical protein /// serine carboxypeptidase	1.20195	4.14358e-05	0.0187497
173803_at	C33D9.5	hypothetical protein	-1.10341	4.41379e-05	0.0190385
190591_at	cat-4 /// WBGene00000298	abnormal CATecholamine distribution /// locus:cat-4	0.927468	4.30608e-05	0.0190385
193604_at	ugt-22 /// WBGene00007455	UDP-GlucuronosylTransferase /// locus:ugt-22	1.33418	4.45985e-05	0.0190385
179934_s_at	C27D9.1 /// WBGene00016163	hypothetical protein /// status:Partially_confirmed	0.776211	5.37582e-05	0.0225237
175448_at	WBGene00013325 /// Y57G11C.36	status:Confirmed /// hypothetical protein	0.618721	6.19005e-05	0.0246422
182552_at	ttr-35 /// WBGene00017688	TransThyretin-Related family domain /// locus:ttr-35	0.864164	6.10316e-05	0.0246422
175214_at	C33D9.6 /// WBGene00007900	hypothetical protein /// status:Confirmed	-0.601357	6.55664e-05	0.025143
187234_s_at	WBGene00022445 /// Y110A2AL.9	status:Confirmed /// hypothetical protein	1.16058	6.4993e-05	0.025143
190995_at	alh-9 /// WBGene00000115	ALdehyde deHydrogenase /// locus:alh-9	0.657655	6.99839e-05	0.0263898
178277_at	C34F6.6 /// WBGene00007940	hypothetical protein /// status:Partially_confirmed	0.571561	7.2814e-05	0.0270068
175503_at	gpb-1	G Protein, Beta subunit	-0.503569	7.61092e-05	0.0273364
192407_at	gst-4 /// WBGene00001752	Glutathione S-Transferase /// locus:gst-4	1.33839	7.61189e-05	0.0273364
172400_x_at	ilys-5	Invertebrate LYSozyme	0.628475	8.12968e-05	0.0287397
176786_at	F14H12.3 /// WBGene00017471	hypothetical protein /// status:Confirmed	-1.25979	9.0305e-05	0.0314331
185106_at	WBGene00013647 /// Y105C5B.5	status:Confirmed /// hypothetical protein	0.997902	0.000100152	0.0323704
187046_s_at	F59B2.2 /// WBGene00010307	hypothetical protein /// status:Confirmed	0.594752	9.53556e-05	0.0323704
191607_s_at	asp-4 /// WBGene00000217	ASpartyl Protease /// locus:asp-4	0.776839	9.80235e-05	0.0323704
191887_s_at	cpr-5 /// WBGene00000785	Cysteine PRotease related /// locus:cpr-5	1.89031	9.74224e-05	0.0323704
193943_at	mex-5 /// WBGene00003230	Muscle EXcess /// locus:mex-5	0.831095	9.94043e-05	0.0323704
177368_at	M60.2 /// WBGene00019779	hypothetical protein /// status:Confirmed	-1.48221	0.000107813	0.0338787
181188_at	C35B1.4 /// WBGene00016434	hypothetical protein /// status:Confirmed	0.69349	0.000118002	0.0342281
182598_at	W02G9.4 /// WBGene00020954	hypothetical protein /// status:Confirmed	1.11749	0.000117865	0.0342281
183216_at	WBGene00013090 /// Y51B9A.8	status:Partially_confirmed /// hypothetical protein	1.36019	0.000114255	0.0342281
183442_at	K10D11.2 /// WBGene00010746	hypothetical protein /// status:Partially_confirmed	0.925135	0.00011511	0.0342281
187312_at	WBGene00022440 /// Y110A2AL.3	status:Partially_confirmed /// hypothetical protein	1.14339	0.000114658	0.0342281
188243_at	ins-2 /// WBGene00002085	INSulin related /// locus:ins-2	-1.36878	0.000113767	0.0342281
188214_at	grd-4 /// WBGene00001693	GRounDhog (hedgehog-like family) /// locus:grd-4	0.828316	0.000119946	0.0343516
190763_at	F17C11.17 /// WBGene00077761	hypothetical protein /// status:Confirmed	-0.630284	0.000124195	0.035124
190187_at	fbf-1 /// WBGene00001401	Fem-3 mRNA Binding Factor /// locus:fbf-1	0.502294	0.000127179	0.0355237
174595_at	ain-1 /// WBGene00015547	ALG-1 INteracting protein /// locus:ain-1	-1.01009	0.000130453	0.0356943
189280_at	dhs-2	DeHydrogenases, Short chain	1.37324	0.000130945	0.0356943
183710_at	ger-1 /// WBGene00019813	GDP-keto-6-deoxymannose 3,5-Epimerase/4-Reductase /// locus:ger-1	-0.773373	0.000137301	0.0361487
193043_at	dis-3 /// WBGene00001001	DIS3 (yeast disjunction abnormal) exonuclease homolog /// locus:dis-3	0.755425	0.000137405	0.0361487
191469_at	tag-10	Temporarily Assigned Gene name	1.27815	0.000154001	0.0395941
186216_at	Y95B8A.6	hypothetical protein	0.898307	0.000185704	0.0472085
188917_s_at	nurf-1	NURF (nucleosome remodeling factor) complex homolog	-1.24316	0.00019843	0.0498201
190365_at	inx-9 /// WBGene00002131	INneXin /// locus:inx-9	0.989063	0.000200381	0.0498201
185380_at	F08D12.3	hypothetical protein	1.03188	0.000211038	0.0513413
186349_at	WBGene00021779 /// Y51H7C.1	status:Partially_confirmed /// hypothetical protein	1.00701	0.000214713	0.0516795
181028_at	WBGene00022585 /// ZC266.2	status:Partially_confirmed /// hypothetical protein	0.60394	0.000232524	0.0548007
192424_s_at	wdr-23	WD Repeat protein	0.488368	0.000230929	0.0548007
179786_at	C08E8.4 /// WBGene00007440	hypothetical protein /// status:Confirmed	0.703521	0.000236437	0.0551484
179688_at	lips-11 /// WBGene00020472	LIPaSe related /// locus:lips-11	-1.11057	0.000252941	0.0578059
188121_s_at	ptr-24	PaTched Related family	0.884587	0.000252107	0.0578059
177115_at	M28.10 /// WBGene00010901	hypothetical protein /// status:Confirmed	1.08371	0.000263683	0.0596583
186052_at	Y105C5A.8	hypothetical protein	0.718056	0.000269826	0.0604436
175038_at	H25P19.1 /// WBGene00019244	hypothetical protein /// status:Partially_confirmed	0.558368	0.000282453	0.062652
180973_at	F49F1.6 /// WBGene00018646	hypothetical protein /// status:Confirmed	0.692297	0.000291112	0.0639456
194157_s_at	fipr-26 /// WBGene00009963	FIP (Fungus-Induced Protein) Related /// locus:fipr-26	1.84942	0.000295475	0.06428
171801_s_at	W03G11.4 /// WBGene00012226	hypothetical protein /// status:Partially_confirmed	-0.929277	0.000300394	0.0643653
173129_s_at	srs-2 /// WBGene00005663	Seryl tRNA Synthetase /// locus:sars-1	-0.433202	0.000330471	0.0643653
174406_at	tir-1	TIR (Toll and Interleukin 1 Receptor) domain protein	-0.66074	0.000328544	0.0643653
176738_s_at	M04F3.5 /// WBGene00019771	hypothetical protein /// status:Confirmed	0.43702	0.000335783	0.0643653
182919_at	F59B1.2 /// WBGene00019097	hypothetical protein /// status:Confirmed	0.664529	0.000341385	0.0643653
183115_at	C34H4.2 /// WBGene00016425	hypothetical protein /// status:Confirmed	1.04738	0.000323962	0.0643653
183902_at	F43E2.5 /// WBGene00018393	hypothetical protein /// locus:msra-1	-1.47521	0.000339642	0.0643653
185197_at	Y53G8B.4	hypothetical protein	0.652219	0.000330929	0.0643653
186273_at	R07C12.1 /// WBGene00019931	hypothetical protein /// status:Partially_confirmed	-0.589643	0.000305312	0.0643653
186586_at	WBGene00014015 /// ZK632.7	status:Partially_confirmed /// hypothetical protein	0.617049	0.000335925	0.0643653
187037_at	cytidylyltransferase /// WBGene00017878	hypothetical protein /// cytidylyltransferase	0.50603	0.00033838	0.0643653
187265_at	F30B5.4 /// WBGene00017934	hypothetical protein /// status:Confirmed	0.561154	0.000330172	0.0643653
187725_at	F02H6.3	hypothetical protein	0.84112	0.000306608	0.0643653
190632_at	B0285.6 /// WBGene00007138	hypothetical protein /// Yeast ORF YCS7_YEAST	0.465232	0.000330335	0.0643653
191301_s_at	F47B10.2 /// WBGene00009813	hypothetical protein /// histidine ammonia-lyase	-0.833272	0.000325184	0.0643653
192021_at	pzf-1 /// WBGene00011505	Paired Zinc Finger protein /// locus:pzf-1	0.600649	0.000323939	0.0643653
192409_at	lat-1	LATrophilin receptor	0.494498	0.00035807	0.0669533
187047_at	lec-6 /// WBGene00002269	gaLECtin /// locus:lec-6	0.707596	0.000363501	0.0674116
174310_at	Y71G12B.11	hypothetical protein	-0.995303	0.000366522	0.0674191
173657_s_at	col-106 /// WBGene00000680	COLlagen /// locus:col-106	0.664747	0.000383315	0.0690616
173689_s_at	lpd-6 /// WBGene00003062	LiPid Depleted /// locus:lpd-6	0.53744	0.000384467	0.0690616
171884_x_at	F59F4.2 /// WBGene00010337	hypothetical protein /// status:Confirmed	-0.85885	0.000407642	0.0720287
172776_x_at	C36A4.5 /// WBGene00007966	hypothetical protein /// claustrin like	0.604556	0.000404707	0.0720287
172881_x_at	his-32 /// WBGene00001906	HIStone /// locus:his-32	-0.567603	0.000424174	0.0720287
173370_at	F58E10.3	hypothetical protein	-0.439672	0.000426601	0.0720287
179015_at	F53F1.6 /// WBGene00009984	hypothetical protein /// status:Partially_confirmed	-0.516162	0.000417721	0.0720287
184432_at	WBGene00013349 /// Y59A8B.12	status:Confirmed /// hypothetical protein	0.414127	0.000425717	0.0720287
189605_at	epi-1	abnormal EPIthelia	-1.33587	0.000423353	0.0720287
193446_s_at	klp-16 /// WBGene00002226	Kinesin-Like Protein /// locus:klp-16	0.573581	0.000417465	0.0720287
183848_at	dod-23 /// WBGene00009898	Downstream Of DAF-16 (regulated by DAF-16) /// locus:dod-23	-0.98449	0.000434552	0.0724193
185369_at	ugt-27 /// WBGene00015694	UDP-GlucuronosylTransferase /// locus:ugt-27	0.690303	0.000435316	0.0724193
172620_x_at	Y105C5B.12	hypothetical protein	-0.5884	0.000449043	0.0731807
178128_at	F01D5.3 /// WBGene00008494	hypothetical protein /// status:Confirmed	0.811206	0.000449596	0.0731807
181494_s_at	T07C4.3	hypothetical protein	0.418949	0.000446609	0.0731807
188421_at	skn-1	SKiNhead	0.701391	0.000462167	0.0741598
191015_s_at	snb-1 /// WBGene00004897	SyNaptoBrevin related /// locus:snb-1	0.420168	0.000461123	0.0741598
189103_at	daf-1	abnormal DAuer Formation	0.649859	0.00046983	0.0743349
193562_s_at	flp-1	FMRF-Like Peptide	-0.794358	0.000469356	0.0743349
190259_at	tag-333	Temporarily Assigned Gene name	-0.504944	0.00047469	0.0745823
176787_s_at	F14H12.3 /// WBGene00017471	hypothetical protein /// status:Confirmed	-1.42586	0.000482148	0.0752318
177374_at	LLC1.2	hypothetical protein	0.532506	0.00050519	0.0752647
179967_s_at	fbxb-41 /// WBGene00019703	F-box B protein /// locus:fbxb-41	-0.857581	0.00050634	0.0752647
182106_at	C34H4.1 /// WBGene00016424	hypothetical protein /// status:Partially_confirmed	0.655672	0.000492171	0.0752647
182485_at	C39B5.2 /// WBGene00016520	hypothetical protein /// status:Confirmed	-0.993149	0.000506663	0.0752647
182999_at	W06H8.2 /// WBGene00021066	hypothetical protein /// status:Partially_confirmed	0.616285	0.000502838	0.0752647
190664_s_at	cfz-2	Caenorhabditis FriZzled homolog	-0.772193	0.000495319	0.0752647
191869_at	T13C2.6	hypothetical protein	0.547605	0.00049311	0.0752647
174049_s_at	tag-143 /// WBGene00006489	Temporarily Assigned Gene name /// locus:tag-143	0.545085	0.000539707	0.077284
175789_s_at	mtm-3	MTM (myotubularin) family	-0.402521	0.000527494	0.077284
189755_at	W01A11.1 /// WBGene00020909	hypothetical protein /// epoxide hydrolase	0.43391	0.000537025	0.077284
193124_s_at	pdi-2	Protein Disulfide Isomerase	-0.686158	0.000535348	0.077284
174553_at	pat-3 /// WBGene00003930	Paralysed Arrest at Two-fold /// locus:pat-3	-0.738823	0.000565173	0.0780865
177629_at	WBGene00014003 /// ZK593.3	status:Partially_confirmed /// hypothetical protein	-0.793028	0.000566019	0.0780865
184352_at	C17H12.6 /// WBGene00015932	hypothetical protein /// status:Partially_confirmed	0.785598	0.000561898	0.0780865
184486_at	bath-5 /// WBGene00019141	BTB and MATH domain containing /// locus:bath-5	0.496892	0.000555882	0.0780865
184602_at	ugt-25 /// WBGene00015692	UDP-GlucuronosylTransferase /// locus:ugt-25	1.04738	0.000565171	0.0780865
184749_at	F35F11.2 /// WBGene00018065	hypothetical protein /// status:Partially_confirmed	0.340489	0.000554797	0.0780865
172005_x_at	sur-2	SUppressor of activated let-60 Ras	0.636032	0.00057366	0.0786609
178535_at	C38D4.4 /// WBGene00008005	hypothetical protein /// status:Partially_confirmed	0.458753	0.000581269	0.0792242
176482_at	WBGene00021465 /// Y39G10AR.7	status:Partially_confirmed /// hypothetical protein	0.808036	0.000594758	0.0797822
188399_s_at	jac-1	Juxtamembrane domain-Associated Catenin	0.464789	0.000600117	0.0797822
189259_s_at	pmp-4 /// WBGene00004061	Peroxisomal Membrane Protein related /// locus:pmp-4	1.01225	0.00059056	0.0797822
192995_at	C50F7.4 /// WBGene00016844	hypothetical protein /// succinyl-CoA synthetase beta chain	0.41714	0.000600708	0.0797822
194043_at	syd-1	SYnapse Defective	-0.422801	0.000610614	0.0803205
179424_at	spp-18 /// WBGene00005003	SaPosin-like Protein family /// locus:spp-18	-1.18235	0.000617107	0.080367
188335_at	col-122 /// WBGene00000696	COLlagen /// locus:col-122	0.934774	0.000618071	0.080367
184093_at	M01H9.1 /// WBGene00019717	hypothetical protein /// locus:trx-3	-0.639134	0.000634994	0.0807121
184631_at	WBGene00013698 /// Y106G6D.1	status:Partially_confirmed /// hypothetical protein	-0.546657	0.000625362	0.0807121
191759_at	fmo-2 /// WBGene00001477	Flavin-containing MonoOxygenase family /// locus:fmo-2	1.04338	0.000632662	0.0807121
173033_at	D1086.9 /// WBGene00008396	hypothetical protein /// status:Partially_confirmed	0.928022	0.00064038	0.0809418
171888_x_at	WBGene00012558 /// Y37D8A.21	RNA recognition motif. (aka RRM, RBD, or RNP domain) /// hypothetical protein	0.698903	0.000656542	0.0811708
178126_s_at	WBGene00014159 /// ZK938.2	status:Partially_confirmed /// hypothetical protein	-0.850904	0.000654256	0.0811708
184157_at	K09H9.7 /// WBGene00019598	hypothetical protein /// status:Partially_confirmed	0.645354	0.000651575	0.0811708
187089_s_at	WBGene00006977 /// zif-1	locus:zif-1 /// ZInc Finger-interacting protein	0.664196	0.000646423	0.0811708
173051_s_at	ilys-5	Invertebrate LYSozyme	0.402478	0.000671431	0.0825605
191965_at	T05E11.3 /// WBGene00011480	hypothetical protein /// endoplasmin precursor (GRP94)	-0.486045	0.000681765	0.083378
176437_at	C30F12.3 /// WBGene00016262	hypothetical protein /// status:Partially_confirmed	-0.74535	0.00070724	0.0835664
179110_at	C39E9.8	hypothetical protein	0.751962	0.000704055	0.0835664
182183_at	rlbp-1 /// WBGene00011970	RaL Binding Protein /// locus:rlbp-1	0.794168	0.00070916	0.0835664
183052_at	C32H11.1 /// WBGene00007864	hypothetical protein /// status:Partially_confirmed	1.43568	0.000696649	0.0835664
183920_s_at	btb-10 /// WBGene00019313	BTB (Broad/complex/Tramtrack/Bric a brac) domain protein /// locus:btb-10	-0.824014	0.000702214	0.0835664
191060_at	ttr-46 /// WBGene00011571	TransThyretin-Related family domain /// locus:ttr-46	0.567824	0.000691364	0.0835664
189807_at	aqp-7 /// WBGene00000175	AQuaPorin or aquaglyceroporin related /// locus:aqp-7	-1.17923	0.000719844	0.0843859
173310_at	WBGene00021768 /// Y51F10.7	status:Confirmed /// hypothetical protein	-1.49708	0.000741855	0.0863361
174746_at	rme-1	Receptor Mediated Endocytosis	-0.447478	0.000744112	0.0863361
173381_at	cct-1 /// WBGene00000377	Chaperonin Containing TCP-1 /// locus:cct-1	-0.571725	0.000749238	0.0864872
172310_x_at	WBGene00021186 /// Y9D1A.1	status:Partially_confirmed /// hypothetical protein	0.732927	0.000773218	0.0883459
181916_at	fbxb-66 /// WBGene00044066	F-box B protein /// locus:fbxb-66	-0.85147	0.000770773	0.0883459
193160_s_at	clr-1	CLeaR	0.563919	0.000777054	0.0883459
185270_at	F53E10.4 /// WBGene00018760	hypothetical protein /// locus:irg-3	1.19342	0.000787499	0.0890859
182286_at	F45E1.4 /// WBGene00018465	hypothetical protein /// status:Partially_confirmed	0.774068	0.000805021	0.0903389
187925_at	lipase	hypothetical protein	-1.23502	0.000806562	0.0903389
174542_at	C33A11.1 /// WBGene00007877	hypothetical protein /// Ank repeat	-0.699645	0.000850701	0.0943614
185530_s_at	mel-46 /// WBGene00020284	Maternal Effect Lethal /// locus:mel-46	0.504151	0.000850816	0.0943614
175795_at	ZK484.1	hypothetical protein	-0.418083	0.000868119	0.0958106
189921_at	C05C10.4 /// WBGene00007331	hypothetical protein /// locus:pho-11	0.81434	0.000897298	0.0985503
177113_at	pqn-26 /// WBGene00004115	Prion-like-(Q/N-rich)-domain-bearing protein /// locus:pqn-26	-0.459677	0.000906067	0.0990327
172661_x_at	his-31 /// WBGene00001905	HIStone /// locus:his-31	-0.591031	0.000921533	0.0990816
175439_at	T24A6.20 /// WBGene00020756	hypothetical protein /// status:Confirmed	-0.725323	0.000928411	0.0990816
185073_at	K07C11.3 /// WBGene00019476	hypothetical protein /// status:Confirmed	0.752486	0.000924004	0.0990816
190329_at	C11E4.1 /// WBGene00007516	hypothetical protein /// glutathione peroxidase	0.979504	0.000919665	0.0990816
193325_at	cdc-25.2 /// WBGene00000387	Cell Division Cycle related /// locus:cdc-25.2	-0.728083	0.000924911	0.0990816
